# Supplementary material for: Contamination of Foods from Cameroon with Residues of 20 Halogenated Pesticides, and Health Risk of Adult Human Dietary Exposure
Source: Int J Environ Res Public Health. 2021 May 10;18(9):5043. doi: 10.3390/ijerph18095043 (PMC8126213; doi:10.3390/ijerph18095043)
Supplement: Supplementary file 1 [file ijerph-18-05043-s001.zip]

Archive with 2 entries (2 files):
- Supplementary Material Table S1.xlsx
- Supplementary Material Table S2.xlsx
