# Supplementary material for: Contamination of Foods from Cameroon with Residues of 20 Halogenated Pesticides, and Health Risk of Adult Human Dietary Exposure
Source: Int J Environ Res Public Health. 2021 May 10;18(9):5043. doi: 10.3390/ijerph18095043 (PMC8126213; doi:10.3390/ijerph18095043)
Supplement: Supplementary file 1 [file ijerph-18-05043-s001.zip › Supplementary Material Table S1.xlsx]

## Sheet: Sheet1
Sample Code	Sampling City	Pesticide Residue	Food item	Residue content (mg/kg)	LOD (mg/kg)	LOQ (mg/kg)	Quantified? (Content>LOQ)	EU MRL (mg/kg)	Content>MRL?
B4-1	Bafoussam	Alachlor	Black beans	0.0057	0.049695	0.1662	No	0.01	No
B4-2	Bafoussam	Alachlor	Black beans	0.0294	0.049695	0.1662	No	0.01	Yes
B4-3	Bafoussam	Alachlor	Black beans	0.021	0.049695	0.1662	No	0.01	Yes
B4-4	Bafoussam	Alachlor	Black beans	0.0297	0.049695	0.1662	No	0.01	Yes
B4-5	Bafoussam	Alachlor	Black beans	0.036	0.049695	0.1662	No	0.01	Yes
D4-1	Douala	Alachlor	Black beans	0.0264	0.049695	0.1662	No	0.01	Yes
D4-2	Douala	Alachlor	Black beans	0.0579	0.049695	0.1662	No	0.01	Yes
D4-3	Douala	Alachlor	Black beans	0.0774	0.049695	0.1662	No	0.01	Yes
D4-4	Douala	Alachlor	Black beans	0.0843	0.049695	0.1662	No	0.01	Yes
D4-5	Douala	Alachlor	Black beans	0.0684	0.049695	0.1662	No	0.01	Yes
Y4-1	Yaounde	Alachlor	Black beans	0.0423	0.049695	0.1662	No	0.01	Yes
Y4-2	Yaounde	Alachlor	Black beans	0.0189	0.049695	0.1662	No	0.01	Yes
Y4-3	Yaounde	Alachlor	Black beans	0.0231	0.049695	0.1662	No	0.01	Yes
Y4-4	Yaounde	Alachlor	Black beans	0.0171	0.049695	0.1662	No	0.01	Yes
Y4-5	Yaounde	Alachlor	Black beans	0.0303	0.049695	0.1662	No	0.01	Yes
B7-1	Bafoussam	Alachlor	Chili pepper	0.9552	0.0444325	0.1486	Yes	0.01	Yes
B7-2	Bafoussam	Alachlor	Chili pepper	5.8116	0.0444325	0.1486	Yes	0.01	Yes
B7-3	Bafoussam	Alachlor	Chili pepper	1.4022	0.0444325	0.1486	Yes	0.01	Yes
B7-4	Bafoussam	Alachlor	Chili pepper	0.8616	0.0444325	0.1486	Yes	0.01	Yes
B7-5	Bafoussam	Alachlor	Chili pepper	0.156	0.0444325	0.1486	Yes	0.01	Yes
D7-1	Douala	Alachlor	Chili pepper	0.4716	0.0444325	0.1486	Yes	0.01	Yes
D7-4	Douala	Alachlor	Chili pepper	0.2934	0.0444325	0.1486	Yes	0.01	Yes
Y7-1	Yaounde	Alachlor	Chili pepper	0.2076	0.0444325	0.1486	Yes	0.01	Yes
Y7-2	Yaounde	Alachlor	Chili pepper	0.3222	0.0444325	0.1486	Yes	0.01	Yes
Y7-3	Yaounde	Alachlor	Chili pepper	0.3084	0.0444325	0.1486	Yes	0.01	Yes
Y7-5	Yaounde	Alachlor	Chili pepper	0.255	0.0444325	0.1486	Yes	0.01	Yes
D7-2	Douala	Alachlor	Chili pepper	0	0.0444325	0.1486	No	0.01	No
D7-3	Douala	Alachlor	Chili pepper	0	0.0444325	0.1486	No	0.01	No
D7-5	Douala	Alachlor	Chili pepper	0.0894	0.0444325	0.1486	No	0.01	Yes
Y7-4	Yaounde	Alachlor	Chili pepper	0	0.0444325	0.1486	No	0.01	No
D10-5	Douala	Alachlor	Cocoa	0.0519	0.0136646	0.0457	Yes	0.05	Yes
B10-1	Bafoussam	Alachlor	Cocoa	0.0081	0.0136646	0.0457	No	0.05	No
B10-2	Bafoussam	Alachlor	Cocoa	0.0069	0.0136646	0.0457	No	0.05	No
B10-3	Bafoussam	Alachlor	Cocoa	0.0171	0.0136646	0.0457	No	0.05	No
B10-4	Bafoussam	Alachlor	Cocoa	0.0078	0.0136646	0.0457	No	0.05	No
B10-5	Bafoussam	Alachlor	Cocoa	0.0192	0.0136646	0.0457	No	0.05	No
D10-1	Douala	Alachlor	Cocoa	0.0168	0.0136646	0.0457	No	0.05	No
D10-2	Douala	Alachlor	Cocoa	0.0168	0.0136646	0.0457	No	0.05	No
D10-3	Douala	Alachlor	Cocoa	0.0447	0.0136646	0.0457	No	0.05	No
D10-4	Douala	Alachlor	Cocoa	0.0273	0.0136646	0.0457	No	0.05	No
Y10-1	Yaounde	Alachlor	Cocoa	0.0084	0.0136646	0.0457	No	0.05	No
Y10-2	Yaounde	Alachlor	Cocoa	0.0135	0.0136646	0.0457	No	0.05	No
Y10-3	Yaounde	Alachlor	Cocoa	0.0147	0.0136646	0.0457	No	0.05	No
Y10-4	Yaounde	Alachlor	Cocoa	0.0171	0.0136646	0.0457	No	0.05	No
Y10-5	Yaounde	Alachlor	Cocoa	0.0144	0.0136646	0.0457	No	0.05	No
B9-1	Bafoussam	Alachlor	Coffee	0.0516	0.00723598	0.0242	Yes	0.05	Yes
B9-2	Bafoussam	Alachlor	Coffee	0.0732	0.00723598	0.0242	Yes	0.05	Yes
B9-3	Bafoussam	Alachlor	Coffee	0.0819	0.00723598	0.0242	Yes	0.05	Yes
B9-4	Bafoussam	Alachlor	Coffee	0.0162	0.00723598	0.0242	No	0.05	No
B9-5	Bafoussam	Alachlor	Coffee	0.0141	0.00723598	0.0242	No	0.05	No
D9-1	Douala	Alachlor	Coffee	0.0072	0.00723598	0.0242	No	0.05	No
D9-2	Douala	Alachlor	Coffee	0.0165	0.00723598	0.0242	No	0.05	No
D9-3	Douala	Alachlor	Coffee	0.0117	0.00723598	0.0242	No	0.05	No
D9-4	Douala	Alachlor	Coffee	0.0102	0.00723598	0.0242	No	0.05	No
D9-5	Douala	Alachlor	Coffee	0.0108	0.00723598	0.0242	No	0.05	No
B6-1	Bafoussam	Alachlor	Cowpea	0.0213	0.049695	0.1662	No	0.01	Yes
B6-2	Bafoussam	Alachlor	Cowpea	0.0117	0.049695	0.1662	No	0.01	Yes
B6-3	Bafoussam	Alachlor	Cowpea	0.0162	0.049695	0.1662	No	0.01	Yes
B6-4	Bafoussam	Alachlor	Cowpea	0.0123	0.049695	0.1662	No	0.01	Yes
B6-5	Bafoussam	Alachlor	Cowpea	0.0168	0.049695	0.1662	No	0.01	Yes
D6-1	Douala	Alachlor	Cowpea	0.0294	0.049695	0.1662	No	0.01	Yes
D6-2	Douala	Alachlor	Cowpea	0.1506	0.049695	0.1662	No	0.01	Yes
D6-3	Douala	Alachlor	Cowpea	0	0.049695	0.1662	No	0.01	No
D6-4	Douala	Alachlor	Cowpea	0.0225	0.049695	0.1662	No	0.01	Yes
D6-5	Douala	Alachlor	Cowpea	0.0195	0.049695	0.1662	No	0.01	Yes
Y6-1	Yaounde	Alachlor	Cowpea	0.0282	0.049695	0.1662	No	0.01	Yes
Y6-2	Yaounde	Alachlor	Cowpea	0.0153	0.049695	0.1662	No	0.01	Yes
Y6-3	Yaounde	Alachlor	Cowpea	0.0264	0.049695	0.1662	No	0.01	Yes
Y6-4	Yaounde	Alachlor	Cowpea	0.0147	0.049695	0.1662	No	0.01	Yes
Y6-5	Yaounde	Alachlor	Cowpea	0.0189	0.049695	0.1662	No	0.01	Yes
B8-1	Bafoussam	Alachlor	Egusi seeds	0.0222	0.0349241	0.1168	No	N/A	No
B8-2	Bafoussam	Alachlor	Egusi seeds	0.006	0.0349241	0.1168	No	N/A	No
B8-3	Bafoussam	Alachlor	Egusi seeds	0.0357	0.0349241	0.1168	No	N/A	No
B8-4	Bafoussam	Alachlor	Egusi seeds	0.0066	0.0349241	0.1168	No	N/A	No
B8-5	Bafoussam	Alachlor	Egusi seeds	0.048	0.0349241	0.1168	No	N/A	No
D8-1	Douala	Alachlor	Egusi seeds	0.0261	0.0349241	0.1168	No	N/A	No
D8-2	Douala	Alachlor	Egusi seeds	0.0288	0.0349241	0.1168	No	N/A	No
D8-3	Douala	Alachlor	Egusi seeds	0.0255	0.0349241	0.1168	No	N/A	No
D8-4	Douala	Alachlor	Egusi seeds	0.0306	0.0349241	0.1168	No	N/A	No
D8-5	Douala	Alachlor	Egusi seeds	0	0.0349241	0.1168	No	N/A	No
Y8-1	Yaounde	Alachlor	Egusi seeds	0.0162	0.0349241	0.1168	No	N/A	No
Y8-2	Yaounde	Alachlor	Egusi seeds	0.0159	0.0349241	0.1168	No	N/A	No
Y8-3	Yaounde	Alachlor	Egusi seeds	0.0213	0.0349241	0.1168	No	N/A	No
Y8-4	Yaounde	Alachlor	Egusi seeds	0.0198	0.0349241	0.1168	No	N/A	No
Y8-5	Yaounde	Alachlor	Egusi seeds	0.0153	0.0349241	0.1168	No	N/A	No
Y1-1	Yaounde	Alachlor	Groundnuts	0.05832	0.0174022	0.0582	Yes	0.02	Yes
Y1-4	Yaounde	Alachlor	Groundnuts	0.05994	0.0174022	0.0582	Yes	0.02	Yes
B1-1	Bafoussam	Alachlor	Groundnuts	0.04482	0.0174022	0.0582	No	0.02	Yes
B1-2	Bafoussam	Alachlor	Groundnuts	0.03996	0.0174022	0.0582	No	0.02	Yes
B1-3	Bafoussam	Alachlor	Groundnuts	0.03834	0.0174022	0.0582	No	0.02	Yes
B1-4	Bafoussam	Alachlor	Groundnuts	0.03294	0.0174022	0.0582	No	0.02	Yes
B1-5	Bafoussam	Alachlor	Groundnuts	0.03456	0.0174022	0.0582	No	0.02	Yes
D1-1	Douala	Alachlor	Groundnuts	0.02538	0.0174022	0.0582	No	0.02	Yes
D1-2	Douala	Alachlor	Groundnuts	0.027	0.0174022	0.0582	No	0.02	Yes
D1-3	Douala	Alachlor	Groundnuts	0.01728	0.0174022	0.0582	No	0.02	No
D1-4	Douala	Alachlor	Groundnuts	0.01998	0.0174022	0.0582	No	0.02	No
D1-5	Douala	Alachlor	Groundnuts	0.04428	0.0174022	0.0582	No	0.02	Yes
Y1-2	Yaounde	Alachlor	Groundnuts	0.05562	0.0174022	0.0582	No	0.02	Yes
Y1-3	Yaounde	Alachlor	Groundnuts	0.05184	0.0174022	0.0582	No	0.02	Yes
Y1-5	Yaounde	Alachlor	Groundnuts	0.03834	0.0174022	0.0582	No	0.02	Yes
B3-1	Bafoussam	Alachlor	Kidney beans	0.0114	0.049695	0.1662	No	0.01	Yes
B3-2	Bafoussam	Alachlor	Kidney beans	0.0153	0.049695	0.1662	No	0.01	Yes
B3-3	Bafoussam	Alachlor	Kidney beans	0.0162	0.049695	0.1662	No	0.01	Yes
B3-4	Bafoussam	Alachlor	Kidney beans	0.0114	0.049695	0.1662	No	0.01	Yes
B3-5	Bafoussam	Alachlor	Kidney beans	0.0159	0.049695	0.1662	No	0.01	Yes
D3-1	Douala	Alachlor	Kidney beans	0.0408	0.049695	0.1662	No	0.01	Yes
D3-2	Douala	Alachlor	Kidney beans	0.0333	0.049695	0.1662	No	0.01	Yes
D3-3	Douala	Alachlor	Kidney beans	0.0333	0.049695	0.1662	No	0.01	Yes
D3-4	Douala	Alachlor	Kidney beans	0.0333	0.049695	0.1662	No	0.01	Yes
D3-5	Douala	Alachlor	Kidney beans	0.0345	0.049695	0.1662	No	0.01	Yes
Y3-1	Yaounde	Alachlor	Kidney beans	0.0432	0.049695	0.1662	No	0.01	Yes
Y3-2	Yaounde	Alachlor	Kidney beans	0.0393	0.049695	0.1662	No	0.01	Yes
Y3-3	Yaounde	Alachlor	Kidney beans	0.0432	0.049695	0.1662	No	0.01	Yes
Y3-4	Yaounde	Alachlor	Kidney beans	0.0507	0.049695	0.1662	No	0.01	Yes
Y3-5	Yaounde	Alachlor	Kidney beans	0.0387	0.049695	0.1662	No	0.01	Yes
B11-1	Bafoussam	Alachlor	Maize	0.0129	0.0179105	0.0599	No	0.01	Yes
B11-2	Bafoussam	Alachlor	Maize	0.0105	0.0179105	0.0599	No	0.01	Yes
B11-3	Bafoussam	Alachlor	Maize	0.0159	0.0179105	0.0599	No	0.01	Yes
B11-4	Bafoussam	Alachlor	Maize	0.0084	0.0179105	0.0599	No	0.01	No
B11-5	Bafoussam	Alachlor	Maize	0.0117	0.0179105	0.0599	No	0.01	Yes
D11-1	Douala	Alachlor	Maize	0.0129	0.0179105	0.0599	No	0.01	Yes
D11-2	Douala	Alachlor	Maize	0.0117	0.0179105	0.0599	No	0.01	Yes
D11-3	Douala	Alachlor	Maize	0.0174	0.0179105	0.0599	No	0.01	Yes
D11-4	Douala	Alachlor	Maize	0.0117	0.0179105	0.0599	No	0.01	Yes
D11-5	Douala	Alachlor	Maize	0	0.0179105	0.0599	No	0.01	No
Y11-1	Yaounde	Alachlor	Maize	0.025512	0.0179105	0.0599	No	0.01	Yes
Y11-2	Yaounde	Alachlor	Maize	0.0218862	0.0179105	0.0599	No	0.01	Yes
Y11-3	Yaounde	Alachlor	Maize	0.0165828	0.0179105	0.0599	No	0.01	Yes
Y11-4	Yaounde	Alachlor	Maize	0.0459216	0.0179105	0.0599	No	0.01	Yes
Y11-5	Yaounde	Alachlor	Maize	0.0178584	0.0179105	0.0599	No	0.01	Yes
B2-1	Bafoussam	Alachlor	Soybeans	0.024	0.00454491	0.0152	Yes	0.02	Yes
B2-2	Bafoussam	Alachlor	Soybeans	0.0282	0.00454491	0.0152	Yes	0.02	Yes
B2-3	Bafoussam	Alachlor	Soybeans	0.0348	0.00454491	0.0152	Yes	0.02	Yes
B2-4	Bafoussam	Alachlor	Soybeans	0.0294	0.00454491	0.0152	Yes	0.02	Yes
B2-5	Bafoussam	Alachlor	Soybeans	0.0516	0.00454491	0.0152	Yes	0.02	Yes
D2-1	Douala	Alachlor	Soybeans	0.0684	0.00454491	0.0152	Yes	0.02	Yes
D2-2	Douala	Alachlor	Soybeans	0.0498	0.00454491	0.0152	Yes	0.02	Yes
D2-3	Douala	Alachlor	Soybeans	0.0384	0.00454491	0.0152	Yes	0.02	Yes
D2-4	Douala	Alachlor	Soybeans	0.042	0.00454491	0.0152	Yes	0.02	Yes
D2-5	Douala	Alachlor	Soybeans	0.0318	0.00454491	0.0152	Yes	0.02	Yes
Y2-1	Yaounde	Alachlor	Soybeans	0.0498	0.00454491	0.0152	Yes	0.02	Yes
Y2-2	Yaounde	Alachlor	Soybeans	0.0396	0.00454491	0.0152	Yes	0.02	Yes
Y2-3	Yaounde	Alachlor	Soybeans	0.0702	0.00454491	0.0152	Yes	0.02	Yes
Y2-4	Yaounde	Alachlor	Soybeans	0.0336	0.00454491	0.0152	Yes	0.02	Yes
Y2-5	Yaounde	Alachlor	Soybeans	0.0318	0.00454491	0.0152	Yes	0.02	Yes
B12-2	Bafoussam	Alachlor	White pepper	0.10569	0.0272695	0.0912	Yes	0.05	Yes
B12-4	Bafoussam	Alachlor	White pepper	0.09126	0.0272695	0.0912	Yes	0.05	Yes
D12-4	Douala	Alachlor	White pepper	0.12012	0.0272695	0.0912	Yes	0.05	Yes
B12-1	Bafoussam	Alachlor	White pepper	0.01287	0.0272695	0.0912	No	0.05	No
B12-3	Bafoussam	Alachlor	White pepper	0	0.0272695	0.0912	No	0.05	No
B12-5	Bafoussam	Alachlor	White pepper	0.02145	0.0272695	0.0912	No	0.05	No
D12-1	Douala	Alachlor	White pepper	0	0.0272695	0.0912	No	0.05	No
D12-2	Douala	Alachlor	White pepper	0.08346	0.0272695	0.0912	No	0.05	Yes
D12-3	Douala	Alachlor	White pepper	0.07137	0.0272695	0.0912	No	0.05	Yes
D12-5	Douala	Alachlor	White pepper	0.03276	0.0272695	0.0912	No	0.05	No
Y12-1	Yaounde	Alachlor	White pepper	0.02262	0.0272695	0.0912	No	0.05	No
Y12-2	Yaounde	Alachlor	White pepper	0.06708	0.0272695	0.0912	No	0.05	Yes
Y12-3	Yaounde	Alachlor	White pepper	0.05577	0.0272695	0.0912	No	0.05	Yes
Y12-4	Yaounde	Alachlor	White pepper	0.02145	0.0272695	0.0912	No	0.05	No
Y12-5	Yaounde	Alachlor	White pepper	0.03549	0.0272695	0.0912	No	0.05	No
B4-1	Bafoussam	Aldrin	Black beans	0.0075	0.000777419	0.0026	Yes	0.01	No
B4-2	Bafoussam	Aldrin	Black beans	0.0078	0.000777419	0.0026	Yes	0.01	No
B4-3	Bafoussam	Aldrin	Black beans	0.159	0.000777419	0.0026	Yes	0.01	Yes
B4-4	Bafoussam	Aldrin	Black beans	0.0309	0.000777419	0.0026	Yes	0.01	Yes
B4-5	Bafoussam	Aldrin	Black beans	0.1266	0.000777419	0.0026	Yes	0.01	Yes
D4-1	Douala	Aldrin	Black beans	0.0075	0.000777419	0.0026	Yes	0.01	No
D4-2	Douala	Aldrin	Black beans	0.0585	0.000777419	0.0026	Yes	0.01	Yes
D4-3	Douala	Aldrin	Black beans	0.0123	0.000777419	0.0026	Yes	0.01	Yes
D4-4	Douala	Aldrin	Black beans	0.0087	0.000777419	0.0026	Yes	0.01	No
Y4-1	Yaounde	Aldrin	Black beans	0.009	0.000777419	0.0026	Yes	0.01	No
Y4-2	Yaounde	Aldrin	Black beans	0.0063	0.000777419	0.0026	Yes	0.01	No
Y4-3	Yaounde	Aldrin	Black beans	0.0732	0.000777419	0.0026	Yes	0.01	Yes
Y4-4	Yaounde	Aldrin	Black beans	0.0465	0.000777419	0.0026	Yes	0.01	Yes
Y4-5	Yaounde	Aldrin	Black beans	0.0267	0.000777419	0.0026	Yes	0.01	Yes
D4-5	Douala	Aldrin	Black beans	0	0.000777419	0.0026	No	0.01	No
B7-1	Bafoussam	Aldrin	Chili pepper	0.0255	0.00266116	0.0089	Yes	0.01	Yes
B7-2	Bafoussam	Aldrin	Chili pepper	0.0207	0.00266116	0.0089	Yes	0.01	Yes
B7-3	Bafoussam	Aldrin	Chili pepper	0.018	0.00266116	0.0089	Yes	0.01	Yes
B7-4	Bafoussam	Aldrin	Chili pepper	0.0648	0.00266116	0.0089	Yes	0.01	Yes
B7-5	Bafoussam	Aldrin	Chili pepper	0.0147	0.00266116	0.0089	Yes	0.01	Yes
D7-1	Douala	Aldrin	Chili pepper	0.0366	0.00266116	0.0089	Yes	0.01	Yes
D7-2	Douala	Aldrin	Chili pepper	0.3	0.00266116	0.0089	Yes	0.01	Yes
D7-3	Douala	Aldrin	Chili pepper	0.0765	0.00266116	0.0089	Yes	0.01	Yes
D7-4	Douala	Aldrin	Chili pepper	0.324	0.00266116	0.0089	Yes	0.01	Yes
D7-5	Douala	Aldrin	Chili pepper	0.0465	0.00266116	0.0089	Yes	0.01	Yes
Y7-1	Yaounde	Aldrin	Chili pepper	0.0702	0.00266116	0.0089	Yes	0.01	Yes
Y7-4	Yaounde	Aldrin	Chili pepper	0.02565	0.00266116	0.0089	Yes	0.01	Yes
Y7-5	Yaounde	Aldrin	Chili pepper	0.0303	0.00266116	0.0089	Yes	0.01	Yes
Y7-2	Yaounde	Aldrin	Chili pepper	0	0.00266116	0.0089	No	0.01	No
Y7-3	Yaounde	Aldrin	Chili pepper	0	0.00266116	0.0089	No	0.01	No
D10-4	Douala	Aldrin	Cocoa	0.0603	0.0165949	0.0555	Yes	0.05	Yes
B10-1	Bafoussam	Aldrin	Cocoa	0.0207	0.0165949	0.0555	No	0.05	No
B10-2	Bafoussam	Aldrin	Cocoa	0.0072	0.0165949	0.0555	No	0.05	No
B10-3	Bafoussam	Aldrin	Cocoa	0.0423	0.0165949	0.0555	No	0.05	No
B10-4	Bafoussam	Aldrin	Cocoa	0.0087	0.0165949	0.0555	No	0.05	No
B10-5	Bafoussam	Aldrin	Cocoa	0.0252	0.0165949	0.0555	No	0.05	No
D10-1	Douala	Aldrin	Cocoa	0.0186	0.0165949	0.0555	No	0.05	No
D10-2	Douala	Aldrin	Cocoa	0.0186	0.0165949	0.0555	No	0.05	No
D10-3	Douala	Aldrin	Cocoa	0.033	0.0165949	0.0555	No	0.05	No
D10-5	Douala	Aldrin	Cocoa	0.006	0.0165949	0.0555	No	0.05	No
Y10-1	Yaounde	Aldrin	Cocoa	0.0129	0.0165949	0.0555	No	0.05	No
Y10-2	Yaounde	Aldrin	Cocoa	0.0471	0.0165949	0.0555	No	0.05	No
Y10-3	Yaounde	Aldrin	Cocoa	0.0255	0.0165949	0.0555	No	0.05	No
Y10-4	Yaounde	Aldrin	Cocoa	0.0297	0.0165949	0.0555	No	0.05	No
Y10-5	Yaounde	Aldrin	Cocoa	0.0105	0.0165949	0.0555	No	0.05	No
B9-1	Bafoussam	Aldrin	Coffee	0.0057	0.000508312	0.0017	Yes	0.02	No
B9-2	Bafoussam	Aldrin	Coffee	0.0054	0.000508312	0.0017	Yes	0.02	No
B9-3	Bafoussam	Aldrin	Coffee	0.0063	0.000508312	0.0017	Yes	0.02	No
B9-5	Bafoussam	Aldrin	Coffee	0.0057	0.000508312	0.0017	Yes	0.02	No
D9-1	Douala	Aldrin	Coffee	0.0051	0.000508312	0.0017	Yes	0.02	No
D9-2	Douala	Aldrin	Coffee	0.0063	0.000508312	0.0017	Yes	0.02	No
D9-3	Douala	Aldrin	Coffee	0.0174	0.000508312	0.0017	Yes	0.02	No
D9-4	Douala	Aldrin	Coffee	0.0282	0.000508312	0.0017	Yes	0.02	Yes
D9-5	Douala	Aldrin	Coffee	0.0066	0.000508312	0.0017	Yes	0.02	No
B9-4	Bafoussam	Aldrin	Coffee	0	0.000508312	0.0017	No	0.02	No
B6-1	Bafoussam	Aldrin	Cowpea	0.0057	0.000777419	0.0026	Yes	0.01	No
B6-2	Bafoussam	Aldrin	Cowpea	0.0108	0.000777419	0.0026	Yes	0.01	Yes
B6-3	Bafoussam	Aldrin	Cowpea	0.0057	0.000777419	0.0026	Yes	0.01	No
B6-4	Bafoussam	Aldrin	Cowpea	0.0051	0.000777419	0.0026	Yes	0.01	No
B6-5	Bafoussam	Aldrin	Cowpea	0.0069	0.000777419	0.0026	Yes	0.01	No
D6-1	Douala	Aldrin	Cowpea	0.0072	0.000777419	0.0026	Yes	0.01	No
D6-2	Douala	Aldrin	Cowpea	0.0126	0.000777419	0.0026	Yes	0.01	Yes
D6-3	Douala	Aldrin	Cowpea	0.123	0.000777419	0.0026	Yes	0.01	Yes
D6-4	Douala	Aldrin	Cowpea	0.0126	0.000777419	0.0026	Yes	0.01	Yes
D6-5	Douala	Aldrin	Cowpea	0.0615	0.000777419	0.0026	Yes	0.01	Yes
Y6-1	Yaounde	Aldrin	Cowpea	0.006	0.000777419	0.0026	Yes	0.01	No
Y6-2	Yaounde	Aldrin	Cowpea	0.0108	0.000777419	0.0026	Yes	0.01	Yes
Y6-3	Yaounde	Aldrin	Cowpea	0.0081	0.000777419	0.0026	Yes	0.01	No
Y6-5	Yaounde	Aldrin	Cowpea	0.0066	0.000777419	0.0026	Yes	0.01	No
Y6-4	Yaounde	Aldrin	Cowpea	0	0.000777419	0.0026	No	0.01	No
B8-1	Bafoussam	Aldrin	Egusi seeds	0.0336	0.000986724	0.0033	Yes	N/A	No
B8-2	Bafoussam	Aldrin	Egusi seeds	0.012	0.000986724	0.0033	Yes	N/A	No
B8-3	Bafoussam	Aldrin	Egusi seeds	0.0198	0.000986724	0.0033	Yes	N/A	No
B8-4	Bafoussam	Aldrin	Egusi seeds	0.015	0.000986724	0.0033	Yes	N/A	No
B8-5	Bafoussam	Aldrin	Egusi seeds	0.0144	0.000986724	0.0033	Yes	N/A	No
D8-1	Douala	Aldrin	Egusi seeds	0.042	0.000986724	0.0033	Yes	N/A	No
D8-2	Douala	Aldrin	Egusi seeds	0.0288	0.000986724	0.0033	Yes	N/A	No
D8-3	Douala	Aldrin	Egusi seeds	0.0462	0.000986724	0.0033	Yes	N/A	No
D8-4	Douala	Aldrin	Egusi seeds	0.0186	0.000986724	0.0033	Yes	N/A	No
D8-5	Douala	Aldrin	Egusi seeds	0.033	0.000986724	0.0033	Yes	N/A	No
Y8-1	Yaounde	Aldrin	Egusi seeds	0.0108	0.000986724	0.0033	Yes	N/A	No
Y8-2	Yaounde	Aldrin	Egusi seeds	0.0102	0.000986724	0.0033	Yes	N/A	No
Y8-3	Yaounde	Aldrin	Egusi seeds	0.0144	0.000986724	0.0033	Yes	N/A	No
Y8-4	Yaounde	Aldrin	Egusi seeds	0.0114	0.000986724	0.0033	Yes	N/A	No
Y8-5	Yaounde	Aldrin	Egusi seeds	0.0114	0.000986724	0.0033	Yes	N/A	No
B1-1	Bafoussam	Aldrin	Groundnuts	0.0336	0.00104653	0.0035	Yes	0.02	Yes
B1-2	Bafoussam	Aldrin	Groundnuts	0.0162	0.00104653	0.0035	Yes	0.02	No
B1-4	Bafoussam	Aldrin	Groundnuts	0.0156	0.00104653	0.0035	Yes	0.02	No
B1-5	Bafoussam	Aldrin	Groundnuts	0.0126	0.00104653	0.0035	Yes	0.02	No
D1-1	Douala	Aldrin	Groundnuts	0.0174	0.00104653	0.0035	Yes	0.02	No
D1-2	Douala	Aldrin	Groundnuts	0.0522	0.00104653	0.0035	Yes	0.02	Yes
D1-3	Douala	Aldrin	Groundnuts	0.0162	0.00104653	0.0035	Yes	0.02	No
D1-4	Douala	Aldrin	Groundnuts	0.021	0.00104653	0.0035	Yes	0.02	Yes
D1-5	Douala	Aldrin	Groundnuts	0.0252	0.00104653	0.0035	Yes	0.02	Yes
Y1-1	Yaounde	Aldrin	Groundnuts	0.0114	0.00104653	0.0035	Yes	0.02	No
Y1-3	Yaounde	Aldrin	Groundnuts	0.0156	0.00104653	0.0035	Yes	0.02	No
Y1-4	Yaounde	Aldrin	Groundnuts	0.0126	0.00104653	0.0035	Yes	0.02	No
Y1-5	Yaounde	Aldrin	Groundnuts	0.0126	0.00104653	0.0035	Yes	0.02	No
B1-3	Bafoussam	Aldrin	Groundnuts	0	0.00104653	0.0035	No	0.02	No
Y1-2	Yaounde	Aldrin	Groundnuts	0	0.00104653	0.0035	No	0.02	No
B3-1	Bafoussam	Aldrin	Kidney beans	0.0873	0.000777419	0.0026	Yes	0.01	Yes
B3-2	Bafoussam	Aldrin	Kidney beans	0.0075	0.000777419	0.0026	Yes	0.01	No
B3-3	Bafoussam	Aldrin	Kidney beans	0.1299	0.000777419	0.0026	Yes	0.01	Yes
B3-4	Bafoussam	Aldrin	Kidney beans	0.0072	0.000777419	0.0026	Yes	0.01	No
B3-5	Bafoussam	Aldrin	Kidney beans	0.0141	0.000777419	0.0026	Yes	0.01	Yes
D3-1	Douala	Aldrin	Kidney beans	0.0066	0.000777419	0.0026	Yes	0.01	No
D3-2	Douala	Aldrin	Kidney beans	0.0063	0.000777419	0.0026	Yes	0.01	No
D3-3	Douala	Aldrin	Kidney beans	0.0084	0.000777419	0.0026	Yes	0.01	No
D3-4	Douala	Aldrin	Kidney beans	0.0195	0.000777419	0.0026	Yes	0.01	Yes
D3-5	Douala	Aldrin	Kidney beans	0.1098	0.000777419	0.0026	Yes	0.01	Yes
Y3-1	Yaounde	Aldrin	Kidney beans	0.0072	0.000777419	0.0026	Yes	0.01	No
Y3-2	Yaounde	Aldrin	Kidney beans	0.0087	0.000777419	0.0026	Yes	0.01	No
Y3-3	Yaounde	Aldrin	Kidney beans	0.0297	0.000777419	0.0026	Yes	0.01	Yes
Y3-4	Yaounde	Aldrin	Kidney beans	0.0057	0.000777419	0.0026	Yes	0.01	No
Y3-5	Yaounde	Aldrin	Kidney beans	0.0168	0.000777419	0.0026	Yes	0.01	Yes
B11-1	Bafoussam	Aldrin	Maize	0.0069	0.000657816	0.0022	Yes	0.01	No
B11-2	Bafoussam	Aldrin	Maize	0.0063	0.000657816	0.0022	Yes	0.01	No
B11-3	Bafoussam	Aldrin	Maize	0.0081	0.000657816	0.0022	Yes	0.01	No
B11-4	Bafoussam	Aldrin	Maize	0.0288	0.000657816	0.0022	Yes	0.01	Yes
B11-5	Bafoussam	Aldrin	Maize	0.0102	0.000657816	0.0022	Yes	0.01	Yes
D11-1	Douala	Aldrin	Maize	0.0159	0.000657816	0.0022	Yes	0.01	Yes
D11-2	Douala	Aldrin	Maize	0.0126	0.000657816	0.0022	Yes	0.01	Yes
D11-3	Douala	Aldrin	Maize	0.0087	0.000657816	0.0022	Yes	0.01	No
D11-4	Douala	Aldrin	Maize	0.0111	0.000657816	0.0022	Yes	0.01	Yes
D11-5	Douala	Aldrin	Maize	0.1491	0.000657816	0.0022	Yes	0.01	Yes
Y11-1	Yaounde	Aldrin	Maize	0.0111615	0.000657816	0.0022	Yes	0.01	Yes
Y11-2	Yaounde	Aldrin	Maize	0.008106	0.000657816	0.0022	Yes	0.01	No
Y11-3	Yaounde	Aldrin	Maize	0.0082914	0.000657816	0.0022	Yes	0.01	No
Y11-4	Yaounde	Aldrin	Maize	0.0143505	0.000657816	0.0022	Yes	0.01	Yes
Y11-5	Yaounde	Aldrin	Maize	0.0086103	0.000657816	0.0022	Yes	0.01	No
B2-1	Bafoussam	Aldrin	Soybeans	0.0084	0.00167444	0.0056	Yes	0.02	No
B2-2	Bafoussam	Aldrin	Soybeans	0.0069	0.00167444	0.0056	Yes	0.02	No
B2-3	Bafoussam	Aldrin	Soybeans	0.0066	0.00167444	0.0056	Yes	0.02	No
B2-4	Bafoussam	Aldrin	Soybeans	0.0162	0.00167444	0.0056	Yes	0.02	No
B2-5	Bafoussam	Aldrin	Soybeans	0.0063	0.00167444	0.0056	Yes	0.02	No
D2-1	Douala	Aldrin	Soybeans	0.0063	0.00167444	0.0056	Yes	0.02	No
D2-2	Douala	Aldrin	Soybeans	0.0072	0.00167444	0.0056	Yes	0.02	No
D2-3	Douala	Aldrin	Soybeans	0.0066	0.00167444	0.0056	Yes	0.02	No
D2-4	Douala	Aldrin	Soybeans	0.0069	0.00167444	0.0056	Yes	0.02	No
D2-5	Douala	Aldrin	Soybeans	0.0072	0.00167444	0.0056	Yes	0.02	No
Y2-1	Yaounde	Aldrin	Soybeans	0.0066	0.00167444	0.0056	Yes	0.02	No
Y2-3	Yaounde	Aldrin	Soybeans	0.0135	0.00167444	0.0056	Yes	0.02	No
Y2-2	Yaounde	Aldrin	Soybeans	0	0.00167444	0.0056	No	0.02	No
Y2-4	Yaounde	Aldrin	Soybeans	0	0.00167444	0.0056	No	0.02	No
Y2-5	Yaounde	Aldrin	Soybeans	0	0.00167444	0.0056	No	0.02	No
B12-1	Bafoussam	Aldrin	White pepper	0.02574	0.00131563	0.0044	Yes	0.1	No
B12-2	Bafoussam	Aldrin	White pepper	0.05346	0.00131563	0.0044	Yes	0.1	No
B12-3	Bafoussam	Aldrin	White pepper	0.01584	0.00131563	0.0044	Yes	0.1	No
B12-4	Bafoussam	Aldrin	White pepper	0.03102	0.00131563	0.0044	Yes	0.1	No
B12-5	Bafoussam	Aldrin	White pepper	0.03102	0.00131563	0.0044	Yes	0.1	No
D12-1	Douala	Aldrin	White pepper	0.0264	0.00131563	0.0044	Yes	0.1	No
D12-2	Douala	Aldrin	White pepper	0.0363	0.00131563	0.0044	Yes	0.1	No
D12-3	Douala	Aldrin	White pepper	0.03102	0.00131563	0.0044	Yes	0.1	No
D12-4	Douala	Aldrin	White pepper	0.03498	0.00131563	0.0044	Yes	0.1	No
D12-5	Douala	Aldrin	White pepper	0.03564	0.00131563	0.0044	Yes	0.1	No
Y12-1	Yaounde	Aldrin	White pepper	0.01716	0.00131563	0.0044	Yes	0.1	No
Y12-2	Yaounde	Aldrin	White pepper	0.02706	0.00131563	0.0044	Yes	0.1	No
Y12-3	Yaounde	Aldrin	White pepper	0.03234	0.00131563	0.0044	Yes	0.1	No
Y12-4	Yaounde	Aldrin	White pepper	0.01716	0.00131563	0.0044	Yes	0.1	No
Y12-5	Yaounde	Aldrin	White pepper	0.02376	0.00131563	0.0044	Yes	0.1	No
B4-1	Bafoussam	Bifentrhin	Black beans	0.0207	0.00194355	0.0065	Yes	0.3	No
B4-2	Bafoussam	Bifentrhin	Black beans	0.0114	0.00194355	0.0065	Yes	0.3	No
B4-3	Bafoussam	Bifentrhin	Black beans	0.0144	0.00194355	0.0065	Yes	0.3	No
B4-4	Bafoussam	Bifentrhin	Black beans	0.0123	0.00194355	0.0065	Yes	0.3	No
B4-5	Bafoussam	Bifentrhin	Black beans	0.0126	0.00194355	0.0065	Yes	0.3	No
D4-4	Douala	Bifentrhin	Black beans	0.0168	0.00194355	0.0065	Yes	0.3	No
Y4-2	Yaounde	Bifentrhin	Black beans	0.0096	0.00194355	0.0065	Yes	0.3	No
D4-1	Douala	Bifentrhin	Black beans	0	0.00194355	0.0065	No	0.3	No
D4-2	Douala	Bifentrhin	Black beans	0	0.00194355	0.0065	No	0.3	No
D4-3	Douala	Bifentrhin	Black beans	0	0.00194355	0.0065	No	0.3	No
D4-5	Douala	Bifentrhin	Black beans	0	0.00194355	0.0065	No	0.3	No
Y4-1	Yaounde	Bifentrhin	Black beans	0	0.00194355	0.0065	No	0.3	No
Y4-3	Yaounde	Bifentrhin	Black beans	0	0.00194355	0.0065	No	0.3	No
Y4-4	Yaounde	Bifentrhin	Black beans	0	0.00194355	0.0065	No	0.3	No
Y4-5	Yaounde	Bifentrhin	Black beans	0	0.00194355	0.0065	No	0.3	No
B7-3	Bafoussam	Bifentrhin	Chili pepper	0.1122	0.0228442	0.0764	Yes	0.5	No
D7-1	Douala	Bifentrhin	Chili pepper	0.5691	0.0228442	0.0764	Yes	0.5	Yes
D7-3	Douala	Bifentrhin	Chili pepper	0.363	0.0228442	0.0764	Yes	0.5	No
B7-1	Bafoussam	Bifentrhin	Chili pepper	0	0.0228442	0.0764	No	0.5	No
B7-2	Bafoussam	Bifentrhin	Chili pepper	0.048	0.0228442	0.0764	No	0.5	No
B7-4	Bafoussam	Bifentrhin	Chili pepper	0	0.0228442	0.0764	No	0.5	No
B7-5	Bafoussam	Bifentrhin	Chili pepper	0	0.0228442	0.0764	No	0.5	No
D7-2	Douala	Bifentrhin	Chili pepper	0	0.0228442	0.0764	No	0.5	No
D7-4	Douala	Bifentrhin	Chili pepper	0.0459	0.0228442	0.0764	No	0.5	No
D7-5	Douala	Bifentrhin	Chili pepper	0	0.0228442	0.0764	No	0.5	No
Y7-1	Yaounde	Bifentrhin	Chili pepper	0.0324	0.0228442	0.0764	No	0.5	No
Y7-2	Yaounde	Bifentrhin	Chili pepper	0	0.0228442	0.0764	No	0.5	No
Y7-3	Yaounde	Bifentrhin	Chili pepper	0.0645	0.0228442	0.0764	No	0.5	No
Y7-4	Yaounde	Bifentrhin	Chili pepper	0.05445	0.0228442	0.0764	No	0.5	No
Y7-5	Yaounde	Bifentrhin	Chili pepper	0.0192	0.0228442	0.0764	No	0.5	No
B10-1	Bafoussam	Bifentrhin	Cocoa	0.0666	0.00669776	0.0224	Yes	0.05	Yes
B10-2	Bafoussam	Bifentrhin	Cocoa	0	0.00669776	0.0224	No	0.05	No
B10-3	Bafoussam	Bifentrhin	Cocoa	0	0.00669776	0.0224	No	0.05	No
B10-4	Bafoussam	Bifentrhin	Cocoa	0.0075	0.00669776	0.0224	No	0.05	No
B10-5	Bafoussam	Bifentrhin	Cocoa	0.0108	0.00669776	0.0224	No	0.05	No
D10-1	Douala	Bifentrhin	Cocoa	0	0.00669776	0.0224	No	0.05	No
D10-2	Douala	Bifentrhin	Cocoa	0	0.00669776	0.0224	No	0.05	No
D10-3	Douala	Bifentrhin	Cocoa	0	0.00669776	0.0224	No	0.05	No
D10-4	Douala	Bifentrhin	Cocoa	0	0.00669776	0.0224	No	0.05	No
D10-5	Douala	Bifentrhin	Cocoa	0	0.00669776	0.0224	No	0.05	No
Y10-1	Yaounde	Bifentrhin	Cocoa	0	0.00669776	0.0224	No	0.05	No
Y10-2	Yaounde	Bifentrhin	Cocoa	0.009	0.00669776	0.0224	No	0.05	No
Y10-3	Yaounde	Bifentrhin	Cocoa	0.006	0.00669776	0.0224	No	0.05	No
Y10-4	Yaounde	Bifentrhin	Cocoa	0.0078	0.00669776	0.0224	No	0.05	No
Y10-5	Yaounde	Bifentrhin	Cocoa	0	0.00669776	0.0224	No	0.05	No
B9-2	Bafoussam	Bifentrhin	Coffee	0.0246	0.00460471	0.0154	Yes	0.05	No
D9-3	Douala	Bifentrhin	Coffee	0.0225	0.00460471	0.0154	Yes	0.05	No
B9-1	Bafoussam	Bifentrhin	Coffee	0	0.00460471	0.0154	No	0.05	No
B9-3	Bafoussam	Bifentrhin	Coffee	0.006	0.00460471	0.0154	No	0.05	No
B9-4	Bafoussam	Bifentrhin	Coffee	0	0.00460471	0.0154	No	0.05	No
B9-5	Bafoussam	Bifentrhin	Coffee	0	0.00460471	0.0154	No	0.05	No
D9-1	Douala	Bifentrhin	Coffee	0	0.00460471	0.0154	No	0.05	No
D9-2	Douala	Bifentrhin	Coffee	0	0.00460471	0.0154	No	0.05	No
D9-4	Douala	Bifentrhin	Coffee	0	0.00460471	0.0154	No	0.05	No
D9-5	Douala	Bifentrhin	Coffee	0.0111	0.00460471	0.0154	No	0.05	No
B6-1	Bafoussam	Bifentrhin	Cowpea	0.0135	0.00194355	0.0065	Yes	0.3	No
B6-2	Bafoussam	Bifentrhin	Cowpea	0.0132	0.00194355	0.0065	Yes	0.3	No
B6-3	Bafoussam	Bifentrhin	Cowpea	0.0111	0.00194355	0.0065	Yes	0.3	No
B6-4	Bafoussam	Bifentrhin	Cowpea	0.0084	0.00194355	0.0065	Yes	0.3	No
B6-5	Bafoussam	Bifentrhin	Cowpea	0.0345	0.00194355	0.0065	Yes	0.3	No
D6-1	Douala	Bifentrhin	Cowpea	0.0072	0.00194355	0.0065	Yes	0.3	No
D6-2	Douala	Bifentrhin	Cowpea	0.0081	0.00194355	0.0065	Yes	0.3	No
D6-3	Douala	Bifentrhin	Cowpea	0.21	0.00194355	0.0065	Yes	0.3	No
Y6-1	Yaounde	Bifentrhin	Cowpea	0.042	0.00194355	0.0065	Yes	0.3	No
Y6-2	Yaounde	Bifentrhin	Cowpea	0.0156	0.00194355	0.0065	Yes	0.3	No
Y6-3	Yaounde	Bifentrhin	Cowpea	0.0186	0.00194355	0.0065	Yes	0.3	No
Y6-4	Yaounde	Bifentrhin	Cowpea	0.0189	0.00194355	0.0065	Yes	0.3	No
Y6-5	Yaounde	Bifentrhin	Cowpea	0.0135	0.00194355	0.0065	Yes	0.3	No
D6-4	Douala	Bifentrhin	Cowpea	0	0.00194355	0.0065	No	0.3	No
D6-5	Douala	Bifentrhin	Cowpea	0	0.00194355	0.0065	No	0.3	No
B8-3	Bafoussam	Bifentrhin	Egusi seeds	0.0723	0.00301997	0.0101	Yes	N/A	No
Y8-1	Yaounde	Bifentrhin	Egusi seeds	0.0111	0.00301997	0.0101	Yes	N/A	No
Y8-3	Yaounde	Bifentrhin	Egusi seeds	0.096	0.00301997	0.0101	Yes	N/A	No
Y8-4	Yaounde	Bifentrhin	Egusi seeds	0.0138	0.00301997	0.0101	Yes	N/A	No
B8-1	Bafoussam	Bifentrhin	Egusi seeds	0	0.00301997	0.0101	No	N/A	No
B8-2	Bafoussam	Bifentrhin	Egusi seeds	0	0.00301997	0.0101	No	N/A	No
B8-4	Bafoussam	Bifentrhin	Egusi seeds	0	0.00301997	0.0101	No	N/A	No
B8-5	Bafoussam	Bifentrhin	Egusi seeds	0.0072	0.00301997	0.0101	No	N/A	No
D8-1	Douala	Bifentrhin	Egusi seeds	0.0069	0.00301997	0.0101	No	N/A	No
D8-2	Douala	Bifentrhin	Egusi seeds	0	0.00301997	0.0101	No	N/A	No
D8-3	Douala	Bifentrhin	Egusi seeds	0	0.00301997	0.0101	No	N/A	No
D8-4	Douala	Bifentrhin	Egusi seeds	0	0.00301997	0.0101	No	N/A	No
D8-5	Douala	Bifentrhin	Egusi seeds	0.0075	0.00301997	0.0101	No	N/A	No
Y8-2	Yaounde	Bifentrhin	Egusi seeds	0	0.00301997	0.0101	No	N/A	No
Y8-5	Yaounde	Bifentrhin	Egusi seeds	0.0081	0.00301997	0.0101	No	N/A	No
D1-1	Douala	Bifentrhin	Groundnuts	0.0288	0.00212295	0.0071	Yes	0.02	Yes
D1-2	Douala	Bifentrhin	Groundnuts	0.0396	0.00212295	0.0071	Yes	0.02	Yes
D1-3	Douala	Bifentrhin	Groundnuts	0.0222	0.00212295	0.0071	Yes	0.02	Yes
D1-4	Douala	Bifentrhin	Groundnuts	0.0186	0.00212295	0.0071	Yes	0.02	No
D1-5	Douala	Bifentrhin	Groundnuts	0.0177	0.00212295	0.0071	Yes	0.02	No
Y1-2	Yaounde	Bifentrhin	Groundnuts	0.0396	0.00212295	0.0071	Yes	0.02	Yes
Y1-3	Yaounde	Bifentrhin	Groundnuts	0.0123	0.00212295	0.0071	Yes	0.02	No
B1-1	Bafoussam	Bifentrhin	Groundnuts	0	0.00212295	0.0071	No	0.02	No
B1-2	Bafoussam	Bifentrhin	Groundnuts	0	0.00212295	0.0071	No	0.02	No
B1-3	Bafoussam	Bifentrhin	Groundnuts	0	0.00212295	0.0071	No	0.02	No
B1-4	Bafoussam	Bifentrhin	Groundnuts	0	0.00212295	0.0071	No	0.02	No
B1-5	Bafoussam	Bifentrhin	Groundnuts	0	0.00212295	0.0071	No	0.02	No
Y1-1	Yaounde	Bifentrhin	Groundnuts	0	0.00212295	0.0071	No	0.02	No
Y1-4	Yaounde	Bifentrhin	Groundnuts	0	0.00212295	0.0071	No	0.02	No
Y1-5	Yaounde	Bifentrhin	Groundnuts	0	0.00212295	0.0071	No	0.02	No
B3-1	Bafoussam	Bifentrhin	Kidney beans	0.0144	0.00194355	0.0065	Yes	0.3	No
B3-2	Bafoussam	Bifentrhin	Kidney beans	0.0159	0.00194355	0.0065	Yes	0.3	No
B3-3	Bafoussam	Bifentrhin	Kidney beans	0.1965	0.00194355	0.0065	Yes	0.3	No
B3-4	Bafoussam	Bifentrhin	Kidney beans	0.0306	0.00194355	0.0065	Yes	0.3	No
B3-5	Bafoussam	Bifentrhin	Kidney beans	0.0306	0.00194355	0.0065	Yes	0.3	No
D3-3	Douala	Bifentrhin	Kidney beans	0.0111	0.00194355	0.0065	Yes	0.3	No
Y3-1	Yaounde	Bifentrhin	Kidney beans	0.009	0.00194355	0.0065	Yes	0.3	No
Y3-2	Yaounde	Bifentrhin	Kidney beans	0.0093	0.00194355	0.0065	Yes	0.3	No
Y3-3	Yaounde	Bifentrhin	Kidney beans	0.0096	0.00194355	0.0065	Yes	0.3	No
Y3-4	Yaounde	Bifentrhin	Kidney beans	0.0087	0.00194355	0.0065	Yes	0.3	No
Y3-5	Yaounde	Bifentrhin	Kidney beans	0.0081	0.00194355	0.0065	Yes	0.3	No
D3-1	Douala	Bifentrhin	Kidney beans	0.0054	0.00194355	0.0065	No	0.3	No
D3-2	Douala	Bifentrhin	Kidney beans	0	0.00194355	0.0065	No	0.3	No
D3-4	Douala	Bifentrhin	Kidney beans	0.0051	0.00194355	0.0065	No	0.3	No
D3-5	Douala	Bifentrhin	Kidney beans	0	0.00194355	0.0065	No	0.3	No
B11-2	Bafoussam	Bifentrhin	Maize	0.1443	0.0185983	0.0622	Yes	0.05	Yes
B11-3	Bafoussam	Bifentrhin	Maize	0.1596	0.0185983	0.0622	Yes	0.05	Yes
B11-4	Bafoussam	Bifentrhin	Maize	0.1533	0.0185983	0.0622	Yes	0.05	Yes
B11-5	Bafoussam	Bifentrhin	Maize	0.0648	0.0185983	0.0622	Yes	0.05	Yes
D11-1	Douala	Bifentrhin	Maize	0.2619	0.0185983	0.0622	Yes	0.05	Yes
D11-2	Douala	Bifentrhin	Maize	0.1077	0.0185983	0.0622	Yes	0.05	Yes
D11-4	Douala	Bifentrhin	Maize	0.2457	0.0185983	0.0622	Yes	0.05	Yes
D11-5	Douala	Bifentrhin	Maize	0.1167	0.0185983	0.0622	Yes	0.05	Yes
Y11-1	Yaounde	Bifentrhin	Maize	0.249699	0.0185983	0.0622	Yes	0.05	Yes
Y11-2	Yaounde	Bifentrhin	Maize	0.0749805	0.0185983	0.0622	Yes	0.05	Yes
Y11-5	Yaounde	Bifentrhin	Maize	0.245234	0.0185983	0.0622	Yes	0.05	Yes
B11-1	Bafoussam	Bifentrhin	Maize	0.0573	0.0185983	0.0622	No	0.05	Yes
D11-3	Douala	Bifentrhin	Maize	0.057	0.0185983	0.0622	No	0.05	Yes
Y11-3	Yaounde	Bifentrhin	Maize	0.012756	0.0185983	0.0622	No	0.05	No
Y11-4	Yaounde	Bifentrhin	Maize	0	0.0185983	0.0622	No	0.05	No
B2-1	Bafoussam	Bifentrhin	Soybeans	0.0138	0.00278077	0.0093	Yes	0.3	No
B2-2	Bafoussam	Bifentrhin	Soybeans	0.0105	0.00278077	0.0093	Yes	0.3	No
B2-3	Bafoussam	Bifentrhin	Soybeans	0.0108	0.00278077	0.0093	Yes	0.3	No
B2-4	Bafoussam	Bifentrhin	Soybeans	0.0489	0.00278077	0.0093	Yes	0.3	No
B2-5	Bafoussam	Bifentrhin	Soybeans	0.0102	0.00278077	0.0093	Yes	0.3	No
D2-1	Douala	Bifentrhin	Soybeans	0.0093	0.00278077	0.0093	Yes	0.3	No
D2-2	Douala	Bifentrhin	Soybeans	0.0093	0.00278077	0.0093	Yes	0.3	No
D2-4	Douala	Bifentrhin	Soybeans	0.0114	0.00278077	0.0093	Yes	0.3	No
D2-5	Douala	Bifentrhin	Soybeans	0.042	0.00278077	0.0093	Yes	0.3	No
Y2-1	Yaounde	Bifentrhin	Soybeans	0.0099	0.00278077	0.0093	Yes	0.3	No
Y2-5	Yaounde	Bifentrhin	Soybeans	0.0114	0.00278077	0.0093	Yes	0.3	No
D2-3	Douala	Bifentrhin	Soybeans	0	0.00278077	0.0093	No	0.3	No
Y2-2	Yaounde	Bifentrhin	Soybeans	0	0.00278077	0.0093	No	0.3	No
Y2-3	Yaounde	Bifentrhin	Soybeans	0	0.00278077	0.0093	No	0.3	No
Y2-4	Yaounde	Bifentrhin	Soybeans	0	0.00278077	0.0093	No	0.3	No
B12-1	Bafoussam	Bifentrhin	White pepper	0.0477	0.00995694	0.0333	Yes	0.03	Yes
B12-2	Bafoussam	Bifentrhin	White pepper	0.1959	0.00995694	0.0333	Yes	0.03	Yes
B12-4	Bafoussam	Bifentrhin	White pepper	0.1782	0.00995694	0.0333	Yes	0.03	Yes
B12-5	Bafoussam	Bifentrhin	White pepper	0.0846	0.00995694	0.0333	Yes	0.03	Yes
D12-1	Douala	Bifentrhin	White pepper	0.0438	0.00995694	0.0333	Yes	0.03	Yes
D12-2	Douala	Bifentrhin	White pepper	0.0711	0.00995694	0.0333	Yes	0.03	Yes
D12-3	Douala	Bifentrhin	White pepper	0.0612	0.00995694	0.0333	Yes	0.03	Yes
D12-4	Douala	Bifentrhin	White pepper	0.075	0.00995694	0.0333	Yes	0.03	Yes
D12-5	Douala	Bifentrhin	White pepper	0.1044	0.00995694	0.0333	Yes	0.03	Yes
Y12-2	Yaounde	Bifentrhin	White pepper	0.1776	0.00995694	0.0333	Yes	0.03	Yes
Y12-3	Yaounde	Bifentrhin	White pepper	0.0384	0.00995694	0.0333	Yes	0.03	Yes
Y12-4	Yaounde	Bifentrhin	White pepper	0.0423	0.00995694	0.0333	Yes	0.03	Yes
Y12-5	Yaounde	Bifentrhin	White pepper	0.0756	0.00995694	0.0333	Yes	0.03	Yes
B12-3	Bafoussam	Bifentrhin	White pepper	0.0129	0.00995694	0.0333	No	0.03	No
Y12-1	Yaounde	Bifentrhin	White pepper	0.0144	0.00995694	0.0333	No	0.03	No
B4-2	Bafoussam	Captan	Black beans	0.0453	0.0116613	0.039	Yes	0.07	No
B4-3	Bafoussam	Captan	Black beans	0.0537	0.0116613	0.039	Yes	0.07	No
B4-4	Bafoussam	Captan	Black beans	0.0483	0.0116613	0.039	Yes	0.07	No
B4-5	Bafoussam	Captan	Black beans	0.0447	0.0116613	0.039	Yes	0.07	No
D4-1	Douala	Captan	Black beans	0.0498	0.0116613	0.039	Yes	0.07	No
D4-2	Douala	Captan	Black beans	0.1119	0.0116613	0.039	Yes	0.07	Yes
D4-3	Douala	Captan	Black beans	0.0402	0.0116613	0.039	Yes	0.07	No
D4-4	Douala	Captan	Black beans	0.0855	0.0116613	0.039	Yes	0.07	Yes
D4-5	Douala	Captan	Black beans	0.0555	0.0116613	0.039	Yes	0.07	No
Y4-1	Yaounde	Captan	Black beans	0.0501	0.0116613	0.039	Yes	0.07	No
Y4-2	Yaounde	Captan	Black beans	0.042	0.0116613	0.039	Yes	0.07	No
Y4-3	Yaounde	Captan	Black beans	0.0942	0.0116613	0.039	Yes	0.07	Yes
Y4-4	Yaounde	Captan	Black beans	0.0507	0.0116613	0.039	Yes	0.07	No
Y4-5	Yaounde	Captan	Black beans	0.048	0.0116613	0.039	Yes	0.07	No
B4-1	Bafoussam	Captan	Black beans	0	0.0116613	0.039	No	0.07	No
B7-2	Bafoussam	Captan	Chili pepper	0.0993	0.00508312	0.017	Yes	0.03	Yes
B7-3	Bafoussam	Captan	Chili pepper	0.0525	0.00508312	0.017	Yes	0.03	Yes
D7-3	Douala	Captan	Chili pepper	0.3273	0.00508312	0.017	Yes	0.03	Yes
Y7-2	Yaounde	Captan	Chili pepper	0.0732	0.00508312	0.017	Yes	0.03	Yes
Y7-4	Yaounde	Captan	Chili pepper	0.2043	0.00508312	0.017	Yes	0.03	Yes
Y7-5	Yaounde	Captan	Chili pepper	0.0729	0.00508312	0.017	Yes	0.03	Yes
B7-1	Bafoussam	Captan	Chili pepper	0	0.00508312	0.017	No	0.03	No
B7-4	Bafoussam	Captan	Chili pepper	0	0.00508312	0.017	No	0.03	No
B7-5	Bafoussam	Captan	Chili pepper	0	0.00508312	0.017	No	0.03	No
D7-1	Douala	Captan	Chili pepper	0	0.00508312	0.017	No	0.03	No
D7-2	Douala	Captan	Chili pepper	0	0.00508312	0.017	No	0.03	No
D7-4	Douala	Captan	Chili pepper	0	0.00508312	0.017	No	0.03	No
D7-5	Douala	Captan	Chili pepper	0	0.00508312	0.017	No	0.03	No
Y7-1	Yaounde	Captan	Chili pepper	0	0.00508312	0.017	No	0.03	No
Y7-3	Yaounde	Captan	Chili pepper	0	0.00508312	0.017	No	0.03	No
B10-2	Bafoussam	Captan	Cocoa	0.0405	0.0115716	0.0387	Yes	0.1	No
D10-4	Douala	Captan	Cocoa	0.0639	0.0115716	0.0387	Yes	0.1	No
D10-5	Douala	Captan	Cocoa	0.0492	0.0115716	0.0387	Yes	0.1	No
Y10-1	Yaounde	Captan	Cocoa	0.045	0.0115716	0.0387	Yes	0.1	No
Y10-2	Yaounde	Captan	Cocoa	0.0513	0.0115716	0.0387	Yes	0.1	No
Y10-3	Yaounde	Captan	Cocoa	0.057	0.0115716	0.0387	Yes	0.1	No
Y10-4	Yaounde	Captan	Cocoa	0.045	0.0115716	0.0387	Yes	0.1	No
Y10-5	Yaounde	Captan	Cocoa	0.0537	0.0115716	0.0387	Yes	0.1	No
B10-1	Bafoussam	Captan	Cocoa	0	0.0115716	0.0387	No	0.1	No
B10-3	Bafoussam	Captan	Cocoa	0	0.0115716	0.0387	No	0.1	No
B10-4	Bafoussam	Captan	Cocoa	0.0357	0.0115716	0.0387	No	0.1	No
B10-5	Bafoussam	Captan	Cocoa	0.0369	0.0115716	0.0387	No	0.1	No
D10-1	Douala	Captan	Cocoa	0.0345	0.0115716	0.0387	No	0.1	No
D10-2	Douala	Captan	Cocoa	0.0345	0.0115716	0.0387	No	0.1	No
D10-3	Douala	Captan	Cocoa	0.0045	0.0115716	0.0387	No	0.1	No
B9-1	Bafoussam	Captan	Coffee	0.0456	0.00938883	0.0314	Yes	0.1	No
B9-2	Bafoussam	Captan	Coffee	0.1029	0.00938883	0.0314	Yes	0.1	Yes
B9-3	Bafoussam	Captan	Coffee	0.1296	0.00938883	0.0314	Yes	0.1	Yes
B9-4	Bafoussam	Captan	Coffee	0.0522	0.00938883	0.0314	Yes	0.1	No
B9-5	Bafoussam	Captan	Coffee	0.0492	0.00938883	0.0314	Yes	0.1	No
D9-1	Douala	Captan	Coffee	0.0402	0.00938883	0.0314	Yes	0.1	No
D9-2	Douala	Captan	Coffee	0.0807	0.00938883	0.0314	Yes	0.1	No
D9-4	Douala	Captan	Coffee	0.0582	0.00938883	0.0314	Yes	0.1	No
D9-5	Douala	Captan	Coffee	0.0345	0.00938883	0.0314	Yes	0.1	No
D9-3	Douala	Captan	Coffee	0.0063	0.00938883	0.0314	No	0.1	No
B6-1	Bafoussam	Captan	Cowpea	0.0513	0.0116613	0.039	Yes	0.07	No
B6-2	Bafoussam	Captan	Cowpea	0.0402	0.0116613	0.039	Yes	0.07	No
B6-3	Bafoussam	Captan	Cowpea	0.042	0.0116613	0.039	Yes	0.07	No
B6-4	Bafoussam	Captan	Cowpea	0.0441	0.0116613	0.039	Yes	0.07	No
B6-5	Bafoussam	Captan	Cowpea	0.0492	0.0116613	0.039	Yes	0.07	No
D6-1	Douala	Captan	Cowpea	0.048	0.0116613	0.039	Yes	0.07	No
D6-2	Douala	Captan	Cowpea	0.0534	0.0116613	0.039	Yes	0.07	No
D6-3	Douala	Captan	Cowpea	0.2946	0.0116613	0.039	Yes	0.07	Yes
D6-4	Douala	Captan	Cowpea	0.0459	0.0116613	0.039	Yes	0.07	No
D6-5	Douala	Captan	Cowpea	0.0882	0.0116613	0.039	Yes	0.07	Yes
Y6-1	Yaounde	Captan	Cowpea	0.0435	0.0116613	0.039	Yes	0.07	No
Y6-3	Yaounde	Captan	Cowpea	0.045	0.0116613	0.039	Yes	0.07	No
Y6-4	Yaounde	Captan	Cowpea	0.0447	0.0116613	0.039	Yes	0.07	No
Y6-5	Yaounde	Captan	Cowpea	0.0408	0.0116613	0.039	Yes	0.07	No
Y6-2	Yaounde	Captan	Cowpea	0.036	0.0116613	0.039	No	0.07	No
B8-1	Bafoussam	Captan	Egusi seeds	0.039	0.00771439	0.0258	Yes	N/A	No
B8-2	Bafoussam	Captan	Egusi seeds	0.0378	0.00771439	0.0258	Yes	N/A	No
B8-3	Bafoussam	Captan	Egusi seeds	0.051	0.00771439	0.0258	Yes	N/A	No
B8-4	Bafoussam	Captan	Egusi seeds	0.0453	0.00771439	0.0258	Yes	N/A	No
B8-5	Bafoussam	Captan	Egusi seeds	0.0504	0.00771439	0.0258	Yes	N/A	No
D8-1	Douala	Captan	Egusi seeds	0.0438	0.00771439	0.0258	Yes	N/A	No
D8-2	Douala	Captan	Egusi seeds	0.1164	0.00771439	0.0258	Yes	N/A	No
D8-3	Douala	Captan	Egusi seeds	0.0456	0.00771439	0.0258	Yes	N/A	No
D8-4	Douala	Captan	Egusi seeds	0.0435	0.00771439	0.0258	Yes	N/A	No
D8-5	Douala	Captan	Egusi seeds	0.0411	0.00771439	0.0258	Yes	N/A	No
Y8-1	Yaounde	Captan	Egusi seeds	0.0483	0.00771439	0.0258	Yes	N/A	No
Y8-3	Yaounde	Captan	Egusi seeds	0.0825	0.00771439	0.0258	Yes	N/A	No
Y8-5	Yaounde	Captan	Egusi seeds	0.0918	0.00771439	0.0258	Yes	N/A	No
Y8-2	Yaounde	Captan	Egusi seeds	0	0.00771439	0.0258	No	N/A	No
Y8-4	Yaounde	Captan	Egusi seeds	0	0.00771439	0.0258	No	N/A	No
D1-1	Douala	Captan	Groundnuts	0.0525	0.0134553	0.045	Yes	0.07	No
D1-3	Douala	Captan	Groundnuts	0.0558	0.0134553	0.045	Yes	0.07	No
D1-4	Douala	Captan	Groundnuts	0.0465	0.0134553	0.045	Yes	0.07	No
D1-5	Douala	Captan	Groundnuts	0.0474	0.0134553	0.045	Yes	0.07	No
Y1-3	Yaounde	Captan	Groundnuts	0.0606	0.0134553	0.045	Yes	0.07	No
B1-1	Bafoussam	Captan	Groundnuts	0.0333	0.0134553	0.045	No	0.07	No
B1-2	Bafoussam	Captan	Groundnuts	0.0357	0.0134553	0.045	No	0.07	No
B1-3	Bafoussam	Captan	Groundnuts	0.0369	0.0134553	0.045	No	0.07	No
B1-4	Bafoussam	Captan	Groundnuts	0.0402	0.0134553	0.045	No	0.07	No
B1-5	Bafoussam	Captan	Groundnuts	0.0387	0.0134553	0.045	No	0.07	No
D1-2	Douala	Captan	Groundnuts	0	0.0134553	0.045	No	0.07	No
Y1-1	Yaounde	Captan	Groundnuts	0.0351	0.0134553	0.045	No	0.07	No
Y1-2	Yaounde	Captan	Groundnuts	0.0387	0.0134553	0.045	No	0.07	No
Y1-4	Yaounde	Captan	Groundnuts	0.0426	0.0134553	0.045	No	0.07	No
Y1-5	Yaounde	Captan	Groundnuts	0.036	0.0134553	0.045	No	0.07	No
B3-1	Bafoussam	Captan	Kidney beans	0.0534	0.0116613	0.039	Yes	0.07	No
B3-2	Bafoussam	Captan	Kidney beans	0.0441	0.0116613	0.039	Yes	0.07	No
B3-4	Bafoussam	Captan	Kidney beans	0.0417	0.0116613	0.039	Yes	0.07	No
B3-5	Bafoussam	Captan	Kidney beans	0.0411	0.0116613	0.039	Yes	0.07	No
D3-1	Douala	Captan	Kidney beans	0.0435	0.0116613	0.039	Yes	0.07	No
D3-2	Douala	Captan	Kidney beans	0.0438	0.0116613	0.039	Yes	0.07	No
D3-3	Douala	Captan	Kidney beans	0.0408	0.0116613	0.039	Yes	0.07	No
D3-4	Douala	Captan	Kidney beans	0.0486	0.0116613	0.039	Yes	0.07	No
D3-5	Douala	Captan	Kidney beans	0.0534	0.0116613	0.039	Yes	0.07	No
Y3-1	Yaounde	Captan	Kidney beans	0.0564	0.0116613	0.039	Yes	0.07	No
Y3-2	Yaounde	Captan	Kidney beans	0.0495	0.0116613	0.039	Yes	0.07	No
Y3-3	Yaounde	Captan	Kidney beans	0.0525	0.0116613	0.039	Yes	0.07	No
Y3-4	Yaounde	Captan	Kidney beans	0.0591	0.0116613	0.039	Yes	0.07	No
Y3-5	Yaounde	Captan	Kidney beans	0.0483	0.0116613	0.039	Yes	0.07	No
B3-3	Bafoussam	Captan	Kidney beans	0.0372	0.0116613	0.039	No	0.07	No
B11-1	Bafoussam	Captan	Maize	0.0429	0.0113324	0.0379	Yes	0.07	No
B11-2	Bafoussam	Captan	Maize	0.0603	0.0113324	0.0379	Yes	0.07	No
B11-3	Bafoussam	Captan	Maize	0.0555	0.0113324	0.0379	Yes	0.07	No
B11-4	Bafoussam	Captan	Maize	0.0618	0.0113324	0.0379	Yes	0.07	No
B11-5	Bafoussam	Captan	Maize	0.0507	0.0113324	0.0379	Yes	0.07	No
D11-1	Douala	Captan	Maize	0.0468	0.0113324	0.0379	Yes	0.07	No
D11-2	Douala	Captan	Maize	0.0654	0.0113324	0.0379	Yes	0.07	No
D11-3	Douala	Captan	Maize	0.0522	0.0113324	0.0379	Yes	0.07	No
D11-4	Douala	Captan	Maize	0.0576	0.0113324	0.0379	Yes	0.07	No
Y11-1	Yaounde	Captan	Maize	0.0618666	0.0113324	0.0379	Yes	0.07	No
Y11-2	Yaounde	Captan	Maize	0.0624162	0.0113324	0.0379	Yes	0.07	No
Y11-3	Yaounde	Captan	Maize	0.0615477	0.0113324	0.0379	Yes	0.07	No
Y11-5	Yaounde	Captan	Maize	0.0507051	0.0113324	0.0379	Yes	0.07	No
D11-5	Douala	Captan	Maize	0.0099	0.0113324	0.0379	No	0.07	No
Y11-4	Yaounde	Captan	Maize	0.009567	0.0113324	0.0379	No	0.07	No
B2-1	Bafoussam	Captan	Soybeans	0.0534	0.0342363	0.1145	No	0.07	No
B2-2	Bafoussam	Captan	Soybeans	0.0498	0.0342363	0.1145	No	0.07	No
B2-3	Bafoussam	Captan	Soybeans	0.0396	0.0342363	0.1145	No	0.07	No
B2-4	Bafoussam	Captan	Soybeans	0.0426	0.0342363	0.1145	No	0.07	No
B2-5	Bafoussam	Captan	Soybeans	0.042	0.0342363	0.1145	No	0.07	No
D2-1	Douala	Captan	Soybeans	0.045	0.0342363	0.1145	No	0.07	No
D2-2	Douala	Captan	Soybeans	0.0501	0.0342363	0.1145	No	0.07	No
D2-3	Douala	Captan	Soybeans	0.0408	0.0342363	0.1145	No	0.07	No
D2-4	Douala	Captan	Soybeans	0.0534	0.0342363	0.1145	No	0.07	No
D2-5	Douala	Captan	Soybeans	0.1137	0.0342363	0.1145	No	0.07	Yes
Y2-1	Yaounde	Captan	Soybeans	0.0444	0.0342363	0.1145	No	0.07	No
Y2-2	Yaounde	Captan	Soybeans	0	0.0342363	0.1145	No	0.07	No
Y2-3	Yaounde	Captan	Soybeans	0.0927	0.0342363	0.1145	No	0.07	Yes
Y2-4	Yaounde	Captan	Soybeans	0.0393	0.0342363	0.1145	No	0.07	No
Y2-5	Yaounde	Captan	Soybeans	0.0357	0.0342363	0.1145	No	0.07	No
B12-1	Bafoussam	Captan	White pepper	0.1611	0.0256548	0.0858	Yes	0.1	Yes
B12-2	Bafoussam	Captan	White pepper	0.3837	0.0256548	0.0858	Yes	0.1	Yes
B12-3	Bafoussam	Captan	White pepper	0.0984	0.0256548	0.0858	Yes	0.1	No
B12-4	Bafoussam	Captan	White pepper	0.351	0.0256548	0.0858	Yes	0.1	Yes
D12-1	Douala	Captan	White pepper	0.3159	0.0256548	0.0858	Yes	0.1	Yes
D12-2	Douala	Captan	White pepper	0.3339	0.0256548	0.0858	Yes	0.1	Yes
D12-3	Douala	Captan	White pepper	0.4818	0.0256548	0.0858	Yes	0.1	Yes
D12-4	Douala	Captan	White pepper	0.3876	0.0256548	0.0858	Yes	0.1	Yes
D12-5	Douala	Captan	White pepper	0.4449	0.0256548	0.0858	Yes	0.1	Yes
Y12-1	Yaounde	Captan	White pepper	0.1392	0.0256548	0.0858	Yes	0.1	Yes
Y12-2	Yaounde	Captan	White pepper	0.258	0.0256548	0.0858	Yes	0.1	Yes
Y12-3	Yaounde	Captan	White pepper	0.1815	0.0256548	0.0858	Yes	0.1	Yes
Y12-4	Yaounde	Captan	White pepper	0.1602	0.0256548	0.0858	Yes	0.1	Yes
Y12-5	Yaounde	Captan	White pepper	0.1815	0.0256548	0.0858	Yes	0.1	Yes
B12-5	Bafoussam	Captan	White pepper	0.0348	0.0256548	0.0858	No	0.1	No
B4-1	Bafoussam	Chlorothalonil	Black beans	0.03408	0.000358809	0.0012	Yes	3	No
B4-2	Bafoussam	Chlorothalonil	Black beans	0.0096	0.000358809	0.0012	Yes	3	No
B4-3	Bafoussam	Chlorothalonil	Black beans	0.00912	0.000358809	0.0012	Yes	3	No
B4-4	Bafoussam	Chlorothalonil	Black beans	0.01008	0.000358809	0.0012	Yes	3	No
D4-1	Douala	Chlorothalonil	Black beans	0.01248	0.000358809	0.0012	Yes	3	No
D4-2	Douala	Chlorothalonil	Black beans	0.01728	0.000358809	0.0012	Yes	3	No
D4-3	Douala	Chlorothalonil	Black beans	0.01824	0.000358809	0.0012	Yes	3	No
D4-4	Douala	Chlorothalonil	Black beans	0.01776	0.000358809	0.0012	Yes	3	No
D4-5	Douala	Chlorothalonil	Black beans	0.01584	0.000358809	0.0012	Yes	3	No
Y4-1	Yaounde	Chlorothalonil	Black beans	0.0096	0.000358809	0.0012	Yes	3	No
Y4-2	Yaounde	Chlorothalonil	Black beans	0.01536	0.000358809	0.0012	Yes	3	No
Y4-3	Yaounde	Chlorothalonil	Black beans	0.01152	0.000358809	0.0012	Yes	3	No
Y4-4	Yaounde	Chlorothalonil	Black beans	0.00912	0.000358809	0.0012	Yes	3	No
Y4-5	Yaounde	Chlorothalonil	Black beans	0.01152	0.000358809	0.0012	Yes	3	No
B4-5	Bafoussam	Chlorothalonil	Black beans	0	0.000358809	0.0012	No	3	No
B7-1	Bafoussam	Chlorothalonil	Chili pepper	0.1695	0.00956823	0.032	Yes	0.01	Yes
B7-2	Bafoussam	Chlorothalonil	Chili pepper	0.0648	0.00956823	0.032	Yes	0.01	Yes
B7-3	Bafoussam	Chlorothalonil	Chili pepper	0.0537	0.00956823	0.032	Yes	0.01	Yes
B7-4	Bafoussam	Chlorothalonil	Chili pepper	0.255	0.00956823	0.032	Yes	0.01	Yes
D7-4	Douala	Chlorothalonil	Chili pepper	0.0354	0.00956823	0.032	Yes	0.01	Yes
Y7-5	Yaounde	Chlorothalonil	Chili pepper	0.0612	0.00956823	0.032	Yes	0.01	Yes
B7-5	Bafoussam	Chlorothalonil	Chili pepper	0.0177	0.00956823	0.032	No	0.01	Yes
D7-1	Douala	Chlorothalonil	Chili pepper	0.024	0.00956823	0.032	No	0.01	Yes
D7-2	Douala	Chlorothalonil	Chili pepper	0	0.00956823	0.032	No	0.01	No
D7-3	Douala	Chlorothalonil	Chili pepper	0	0.00956823	0.032	No	0.01	No
D7-5	Douala	Chlorothalonil	Chili pepper	0.0153	0.00956823	0.032	No	0.01	Yes
Y7-1	Yaounde	Chlorothalonil	Chili pepper	0.0204	0.00956823	0.032	No	0.01	Yes
Y7-2	Yaounde	Chlorothalonil	Chili pepper	0	0.00956823	0.032	No	0.01	No
Y7-3	Yaounde	Chlorothalonil	Chili pepper	0.0267	0.00956823	0.032	No	0.01	Yes
Y7-4	Yaounde	Chlorothalonil	Chili pepper	0	0.00956823	0.032	No	0.01	No
B10-3	Bafoussam	Chlorothalonil	Cocoa	0.0144	0.0041861	0.014	Yes	0.05	No
D10-4	Douala	Chlorothalonil	Cocoa	0.0147	0.0041861	0.014	Yes	0.05	No
D10-5	Douala	Chlorothalonil	Cocoa	0.0192	0.0041861	0.014	Yes	0.05	No
B10-1	Bafoussam	Chlorothalonil	Cocoa	0.0108	0.0041861	0.014	No	0.05	No
B10-2	Bafoussam	Chlorothalonil	Cocoa	0.0072	0.0041861	0.014	No	0.05	No
B10-4	Bafoussam	Chlorothalonil	Cocoa	0.0081	0.0041861	0.014	No	0.05	No
B10-5	Bafoussam	Chlorothalonil	Cocoa	0.0099	0.0041861	0.014	No	0.05	No
D10-1	Douala	Chlorothalonil	Cocoa	0.0087	0.0041861	0.014	No	0.05	No
D10-2	Douala	Chlorothalonil	Cocoa	0.0087	0.0041861	0.014	No	0.05	No
D10-3	Douala	Chlorothalonil	Cocoa	0.0117	0.0041861	0.014	No	0.05	No
Y10-1	Yaounde	Chlorothalonil	Cocoa	0.0093	0.0041861	0.014	No	0.05	No
Y10-2	Yaounde	Chlorothalonil	Cocoa	0.0129	0.0041861	0.014	No	0.05	No
Y10-3	Yaounde	Chlorothalonil	Cocoa	0.0111	0.0041861	0.014	No	0.05	No
Y10-4	Yaounde	Chlorothalonil	Cocoa	0.0123	0.0041861	0.014	No	0.05	No
Y10-5	Yaounde	Chlorothalonil	Cocoa	0.0075	0.0041861	0.014	No	0.05	No
B9-1	Bafoussam	Chlorothalonil	Coffee	0.0189	0.00920942	0.0308	No	0.05	No
B9-2	Bafoussam	Chlorothalonil	Coffee	0.0141	0.00920942	0.0308	No	0.05	No
B9-3	Bafoussam	Chlorothalonil	Coffee	0.0135	0.00920942	0.0308	No	0.05	No
B9-4	Bafoussam	Chlorothalonil	Coffee	0.0171	0.00920942	0.0308	No	0.05	No
B9-5	Bafoussam	Chlorothalonil	Coffee	0.0159	0.00920942	0.0308	No	0.05	No
D9-1	Douala	Chlorothalonil	Coffee	0.0165	0.00920942	0.0308	No	0.05	No
D9-2	Douala	Chlorothalonil	Coffee	0.0159	0.00920942	0.0308	No	0.05	No
D9-3	Douala	Chlorothalonil	Coffee	0.0168	0.00920942	0.0308	No	0.05	No
D9-4	Douala	Chlorothalonil	Coffee	0.0144	0.00920942	0.0308	No	0.05	No
D9-5	Douala	Chlorothalonil	Coffee	0.0168	0.00920942	0.0308	No	0.05	No
B6-1	Bafoussam	Chlorothalonil	Cowpea	0.006	0.000358809	0.0012	Yes	3	No
B6-2	Bafoussam	Chlorothalonil	Cowpea	0.0057	0.000358809	0.0012	Yes	3	No
B6-3	Bafoussam	Chlorothalonil	Cowpea	0.006	0.000358809	0.0012	Yes	3	No
B6-4	Bafoussam	Chlorothalonil	Cowpea	0.0057	0.000358809	0.0012	Yes	3	No
B6-5	Bafoussam	Chlorothalonil	Cowpea	0.006	0.000358809	0.0012	Yes	3	No
D6-1	Douala	Chlorothalonil	Cowpea	0.0102	0.000358809	0.0012	Yes	3	No
D6-2	Douala	Chlorothalonil	Cowpea	0.0087	0.000358809	0.0012	Yes	3	No
D6-3	Douala	Chlorothalonil	Cowpea	0.0087	0.000358809	0.0012	Yes	3	No
D6-4	Douala	Chlorothalonil	Cowpea	0.0087	0.000358809	0.0012	Yes	3	No
D6-5	Douala	Chlorothalonil	Cowpea	0.0078	0.000358809	0.0012	Yes	3	No
Y6-1	Yaounde	Chlorothalonil	Cowpea	0.0075	0.000358809	0.0012	Yes	3	No
Y6-2	Yaounde	Chlorothalonil	Cowpea	0.0066	0.000358809	0.0012	Yes	3	No
Y6-3	Yaounde	Chlorothalonil	Cowpea	0.006	0.000358809	0.0012	Yes	3	No
Y6-4	Yaounde	Chlorothalonil	Cowpea	0.0069	0.000358809	0.0012	Yes	3	No
Y6-5	Yaounde	Chlorothalonil	Cowpea	0.0066	0.000358809	0.0012	Yes	3	No
B8-1	Bafoussam	Chlorothalonil	Egusi seeds	0.006	0.000747518	0.0025	Yes	N/A	No
B8-2	Bafoussam	Chlorothalonil	Egusi seeds	0.006	0.000747518	0.0025	Yes	N/A	No
B8-3	Bafoussam	Chlorothalonil	Egusi seeds	0.0084	0.000747518	0.0025	Yes	N/A	No
B8-4	Bafoussam	Chlorothalonil	Egusi seeds	0.006	0.000747518	0.0025	Yes	N/A	No
B8-5	Bafoussam	Chlorothalonil	Egusi seeds	0.0102	0.000747518	0.0025	Yes	N/A	No
D8-1	Douala	Chlorothalonil	Egusi seeds	0.0129	0.000747518	0.0025	Yes	N/A	No
D8-2	Douala	Chlorothalonil	Egusi seeds	0.0096	0.000747518	0.0025	Yes	N/A	No
D8-3	Douala	Chlorothalonil	Egusi seeds	0.006	0.000747518	0.0025	Yes	N/A	No
D8-4	Douala	Chlorothalonil	Egusi seeds	0.0132	0.000747518	0.0025	Yes	N/A	No
D8-5	Douala	Chlorothalonil	Egusi seeds	0.0195	0.000747518	0.0025	Yes	N/A	No
Y8-1	Yaounde	Chlorothalonil	Egusi seeds	0.0066	0.000747518	0.0025	Yes	N/A	No
Y8-2	Yaounde	Chlorothalonil	Egusi seeds	0.0078	0.000747518	0.0025	Yes	N/A	No
Y8-3	Yaounde	Chlorothalonil	Egusi seeds	0.0105	0.000747518	0.0025	Yes	N/A	No
Y8-4	Yaounde	Chlorothalonil	Egusi seeds	0.0108	0.000747518	0.0025	Yes	N/A	No
Y8-5	Yaounde	Chlorothalonil	Egusi seeds	0.0117	0.000747518	0.0025	Yes	N/A	No
B1-1	Bafoussam	Chlorothalonil	Groundnuts	0.009	0.000568114	0.0019	Yes	0.1	No
B1-2	Bafoussam	Chlorothalonil	Groundnuts	0.00945	0.000568114	0.0019	Yes	0.1	No
B1-3	Bafoussam	Chlorothalonil	Groundnuts	0.009	0.000568114	0.0019	Yes	0.1	No
B1-4	Bafoussam	Chlorothalonil	Groundnuts	0.009	0.000568114	0.0019	Yes	0.1	No
B1-5	Bafoussam	Chlorothalonil	Groundnuts	0.009	0.000568114	0.0019	Yes	0.1	No
D1-1	Douala	Chlorothalonil	Groundnuts	0.00855	0.000568114	0.0019	Yes	0.1	No
D1-2	Douala	Chlorothalonil	Groundnuts	0.01125	0.000568114	0.0019	Yes	0.1	No
D1-3	Douala	Chlorothalonil	Groundnuts	0.0099	0.000568114	0.0019	Yes	0.1	No
D1-4	Douala	Chlorothalonil	Groundnuts	0.01215	0.000568114	0.0019	Yes	0.1	No
D1-5	Douala	Chlorothalonil	Groundnuts	0.0099	0.000568114	0.0019	Yes	0.1	No
Y1-2	Yaounde	Chlorothalonil	Groundnuts	0.009	0.000568114	0.0019	Yes	0.1	No
Y1-3	Yaounde	Chlorothalonil	Groundnuts	0.01215	0.000568114	0.0019	Yes	0.1	No
Y1-4	Yaounde	Chlorothalonil	Groundnuts	0.01125	0.000568114	0.0019	Yes	0.1	No
Y1-5	Yaounde	Chlorothalonil	Groundnuts	0.009	0.000568114	0.0019	Yes	0.1	No
Y1-1	Yaounde	Chlorothalonil	Groundnuts	0	0.000568114	0.0019	No	0.1	No
B3-1	Bafoussam	Chlorothalonil	Kidney beans	0.01152	0.000358809	0.0012	Yes	3	No
B3-2	Bafoussam	Chlorothalonil	Kidney beans	0.01008	0.000358809	0.0012	Yes	3	No
B3-3	Bafoussam	Chlorothalonil	Kidney beans	0.01008	0.000358809	0.0012	Yes	3	No
B3-4	Bafoussam	Chlorothalonil	Kidney beans	0.01008	0.000358809	0.0012	Yes	3	No
B3-5	Bafoussam	Chlorothalonil	Kidney beans	0.01008	0.000358809	0.0012	Yes	3	No
D3-1	Douala	Chlorothalonil	Kidney beans	0.01344	0.000358809	0.0012	Yes	3	No
D3-2	Douala	Chlorothalonil	Kidney beans	0.01344	0.000358809	0.0012	Yes	3	No
D3-3	Douala	Chlorothalonil	Kidney beans	0.01248	0.000358809	0.0012	Yes	3	No
D3-4	Douala	Chlorothalonil	Kidney beans	0.012	0.000358809	0.0012	Yes	3	No
D3-5	Douala	Chlorothalonil	Kidney beans	0.01536	0.000358809	0.0012	Yes	3	No
Y3-1	Yaounde	Chlorothalonil	Kidney beans	0.01296	0.000358809	0.0012	Yes	3	No
Y3-2	Yaounde	Chlorothalonil	Kidney beans	0.01536	0.000358809	0.0012	Yes	3	No
Y3-3	Yaounde	Chlorothalonil	Kidney beans	0.01392	0.000358809	0.0012	Yes	3	No
Y3-4	Yaounde	Chlorothalonil	Kidney beans	0.01392	0.000358809	0.0012	Yes	3	No
Y3-5	Yaounde	Chlorothalonil	Kidney beans	0.0144	0.000358809	0.0012	Yes	3	No
B11-5	Bafoussam	Chlorothalonil	Maize	0.0102	0.00290037	0.0097	Yes	0.01	Yes
D11-5	Douala	Chlorothalonil	Maize	0.0318	0.00290037	0.0097	Yes	0.01	Yes
Y11-5	Yaounde	Chlorothalonil	Maize	0.0507051	0.00290037	0.0097	Yes	0.01	Yes
B11-1	Bafoussam	Chlorothalonil	Maize	0.006	0.00290037	0.0097	No	0.01	No
B11-2	Bafoussam	Chlorothalonil	Maize	0.0066	0.00290037	0.0097	No	0.01	No
B11-3	Bafoussam	Chlorothalonil	Maize	0.006	0.00290037	0.0097	No	0.01	No
B11-4	Bafoussam	Chlorothalonil	Maize	0.006	0.00290037	0.0097	No	0.01	No
D11-1	Douala	Chlorothalonil	Maize	0.0084	0.00290037	0.0097	No	0.01	No
D11-2	Douala	Chlorothalonil	Maize	0.0072	0.00290037	0.0097	No	0.01	No
D11-3	Douala	Chlorothalonil	Maize	0.0078	0.00290037	0.0097	No	0.01	No
D11-4	Douala	Chlorothalonil	Maize	0.0075	0.00290037	0.0097	No	0.01	No
Y11-1	Yaounde	Chlorothalonil	Maize	0.0066969	0.00290037	0.0097	No	0.01	No
Y11-2	Yaounde	Chlorothalonil	Maize	0.0085113	0.00290037	0.0097	No	0.01	No
Y11-3	Yaounde	Chlorothalonil	Maize	0.0066969	0.00290037	0.0097	No	0.01	No
Y11-4	Yaounde	Chlorothalonil	Maize	0.0086103	0.00290037	0.0097	No	0.01	No
B2-1	Bafoussam	Chlorothalonil	Soybeans	0.006	0.00134553	0.0045	Yes	0.01	No
B2-2	Bafoussam	Chlorothalonil	Soybeans	0.0066	0.00134553	0.0045	Yes	0.01	No
B2-3	Bafoussam	Chlorothalonil	Soybeans	0.0108	0.00134553	0.0045	Yes	0.01	Yes
B2-4	Bafoussam	Chlorothalonil	Soybeans	0.0057	0.00134553	0.0045	Yes	0.01	No
B2-5	Bafoussam	Chlorothalonil	Soybeans	0.0075	0.00134553	0.0045	Yes	0.01	No
D2-1	Douala	Chlorothalonil	Soybeans	0.0099	0.00134553	0.0045	Yes	0.01	No
D2-2	Douala	Chlorothalonil	Soybeans	0.0111	0.00134553	0.0045	Yes	0.01	Yes
D2-3	Douala	Chlorothalonil	Soybeans	0.009	0.00134553	0.0045	Yes	0.01	No
D2-4	Douala	Chlorothalonil	Soybeans	0.0129	0.00134553	0.0045	Yes	0.01	Yes
D2-5	Douala	Chlorothalonil	Soybeans	0.012	0.00134553	0.0045	Yes	0.01	Yes
Y2-1	Yaounde	Chlorothalonil	Soybeans	0.0084	0.00134553	0.0045	Yes	0.01	No
Y2-2	Yaounde	Chlorothalonil	Soybeans	0.0063	0.00134553	0.0045	Yes	0.01	No
Y2-3	Yaounde	Chlorothalonil	Soybeans	0.0099	0.00134553	0.0045	Yes	0.01	No
Y2-4	Yaounde	Chlorothalonil	Soybeans	0.0066	0.00134553	0.0045	Yes	0.01	No
Y2-5	Yaounde	Chlorothalonil	Soybeans	0.0072	0.00134553	0.0045	Yes	0.01	No
B12-1	Bafoussam	Chlorothalonil	White pepper	0.0066	0.00131563	0.0044	Yes	0.05	No
B12-2	Bafoussam	Chlorothalonil	White pepper	0.0096	0.00131563	0.0044	Yes	0.05	No
B12-4	Bafoussam	Chlorothalonil	White pepper	0.0099	0.00131563	0.0044	Yes	0.05	No
B12-5	Bafoussam	Chlorothalonil	White pepper	0.009	0.00131563	0.0044	Yes	0.05	No
Y12-2	Yaounde	Chlorothalonil	White pepper	0.0123	0.00131563	0.0044	Yes	0.05	No
Y12-5	Yaounde	Chlorothalonil	White pepper	0.0102	0.00131563	0.0044	Yes	0.05	No
B12-3	Bafoussam	Chlorothalonil	White pepper	0	0.00131563	0.0044	No	0.05	No
D12-1	Douala	Chlorothalonil	White pepper	0	0.00131563	0.0044	No	0.05	No
D12-2	Douala	Chlorothalonil	White pepper	0	0.00131563	0.0044	No	0.05	No
D12-3	Douala	Chlorothalonil	White pepper	0	0.00131563	0.0044	No	0.05	No
D12-4	Douala	Chlorothalonil	White pepper	0	0.00131563	0.0044	No	0.05	No
D12-5	Douala	Chlorothalonil	White pepper	0	0.00131563	0.0044	No	0.05	No
Y12-1	Yaounde	Chlorothalonil	White pepper	0	0.00131563	0.0044	No	0.05	No
Y12-3	Yaounde	Chlorothalonil	White pepper	0	0.00131563	0.0044	No	0.05	No
Y12-4	Yaounde	Chlorothalonil	White pepper	0	0.00131563	0.0044	No	0.05	No
D4-2	Douala	Cyhalothrin	Black beans	0.0129	0.00331898	0.0111	Yes	0.05	No
Y4-4	Yaounde	Cyhalothrin	Black beans	0.0111	0.00331898	0.0111	Yes	0.05	No
B4-1	Bafoussam	Cyhalothrin	Black beans	0.0105	0.00331898	0.0111	No	0.05	No
B4-2	Bafoussam	Cyhalothrin	Black beans	0	0.00331898	0.0111	No	0.05	No
B4-3	Bafoussam	Cyhalothrin	Black beans	0.0072	0.00331898	0.0111	No	0.05	No
B4-4	Bafoussam	Cyhalothrin	Black beans	0	0.00331898	0.0111	No	0.05	No
B4-5	Bafoussam	Cyhalothrin	Black beans	0	0.00331898	0.0111	No	0.05	No
D4-1	Douala	Cyhalothrin	Black beans	0	0.00331898	0.0111	No	0.05	No
D4-3	Douala	Cyhalothrin	Black beans	0	0.00331898	0.0111	No	0.05	No
D4-4	Douala	Cyhalothrin	Black beans	0	0.00331898	0.0111	No	0.05	No
D4-5	Douala	Cyhalothrin	Black beans	0.0069	0.00331898	0.0111	No	0.05	No
Y4-1	Yaounde	Cyhalothrin	Black beans	0.0072	0.00331898	0.0111	No	0.05	No
Y4-2	Yaounde	Cyhalothrin	Black beans	0.0066	0.00331898	0.0111	No	0.05	No
Y4-3	Yaounde	Cyhalothrin	Black beans	0.0063	0.00331898	0.0111	No	0.05	No
Y4-5	Yaounde	Cyhalothrin	Black beans	0.0069	0.00331898	0.0111	No	0.05	No
B7-1	Bafoussam	Cyhalothrin	Chili pepper	0.1089	0.00349839	0.0117	Yes	0.1	Yes
B7-2	Bafoussam	Cyhalothrin	Chili pepper	0.1227	0.00349839	0.0117	Yes	0.1	Yes
B7-3	Bafoussam	Cyhalothrin	Chili pepper	0.0825	0.00349839	0.0117	Yes	0.1	No
B7-4	Bafoussam	Cyhalothrin	Chili pepper	0.0771	0.00349839	0.0117	Yes	0.1	No
B7-5	Bafoussam	Cyhalothrin	Chili pepper	0.0525	0.00349839	0.0117	Yes	0.1	No
D7-1	Douala	Cyhalothrin	Chili pepper	0.0984	0.00349839	0.0117	Yes	0.1	No
D7-3	Douala	Cyhalothrin	Chili pepper	0.8235	0.00349839	0.0117	Yes	0.1	Yes
D7-4	Douala	Cyhalothrin	Chili pepper	0.5727	0.00349839	0.0117	Yes	0.1	Yes
D7-5	Douala	Cyhalothrin	Chili pepper	0.2418	0.00349839	0.0117	Yes	0.1	Yes
Y7-1	Yaounde	Cyhalothrin	Chili pepper	0.4134	0.00349839	0.0117	Yes	0.1	Yes
Y7-2	Yaounde	Cyhalothrin	Chili pepper	0.0543	0.00349839	0.0117	Yes	0.1	No
Y7-4	Yaounde	Cyhalothrin	Chili pepper	0.0756	0.00349839	0.0117	Yes	0.1	No
Y7-5	Yaounde	Cyhalothrin	Chili pepper	0.1437	0.00349839	0.0117	Yes	0.1	Yes
D7-2	Douala	Cyhalothrin	Chili pepper	0	0.00349839	0.0117	No	0.1	No
Y7-3	Yaounde	Cyhalothrin	Chili pepper	0	0.00349839	0.0117	No	0.1	No
Y10-2	Yaounde	Cyhalothrin	Cocoa	0.0474	0.0110633	0.037	Yes	0.01	Yes
B10-1	Bafoussam	Cyhalothrin	Cocoa	0	0.0110633	0.037	No	0.01	No
B10-2	Bafoussam	Cyhalothrin	Cocoa	0.0069	0.0110633	0.037	No	0.01	No
B10-3	Bafoussam	Cyhalothrin	Cocoa	0	0.0110633	0.037	No	0.01	No
B10-4	Bafoussam	Cyhalothrin	Cocoa	0.006	0.0110633	0.037	No	0.01	No
B10-5	Bafoussam	Cyhalothrin	Cocoa	0	0.0110633	0.037	No	0.01	No
D10-1	Douala	Cyhalothrin	Cocoa	0	0.0110633	0.037	No	0.01	No
D10-2	Douala	Cyhalothrin	Cocoa	0	0.0110633	0.037	No	0.01	No
D10-3	Douala	Cyhalothrin	Cocoa	0.0129	0.0110633	0.037	No	0.01	Yes
D10-4	Douala	Cyhalothrin	Cocoa	0.0111	0.0110633	0.037	No	0.01	Yes
D10-5	Douala	Cyhalothrin	Cocoa	0.0075	0.0110633	0.037	No	0.01	No
Y10-1	Yaounde	Cyhalothrin	Cocoa	0.0069	0.0110633	0.037	No	0.01	No
Y10-3	Yaounde	Cyhalothrin	Cocoa	0.0066	0.0110633	0.037	No	0.01	No
Y10-4	Yaounde	Cyhalothrin	Cocoa	0	0.0110633	0.037	No	0.01	No
Y10-5	Yaounde	Cyhalothrin	Cocoa	0.006	0.0110633	0.037	No	0.01	No
B9-1	Bafoussam	Cyhalothrin	Coffee	0.0099	0.0454192	0.1519	No	0.01	No
B9-2	Bafoussam	Cyhalothrin	Coffee	0	0.0454192	0.1519	No	0.01	No
B9-3	Bafoussam	Cyhalothrin	Coffee	0.0135	0.0454192	0.1519	No	0.01	Yes
B9-4	Bafoussam	Cyhalothrin	Coffee	0.0144	0.0454192	0.1519	No	0.01	Yes
B9-5	Bafoussam	Cyhalothrin	Coffee	0.009	0.0454192	0.1519	No	0.01	No
D9-1	Douala	Cyhalothrin	Coffee	0.0108	0.0454192	0.1519	No	0.01	Yes
D9-2	Douala	Cyhalothrin	Coffee	0.0354	0.0454192	0.1519	No	0.01	Yes
D9-3	Douala	Cyhalothrin	Coffee	0.0576	0.0454192	0.1519	No	0.01	Yes
D9-4	Douala	Cyhalothrin	Coffee	0.0195	0.0454192	0.1519	No	0.01	Yes
D9-5	Douala	Cyhalothrin	Coffee	0.0357	0.0454192	0.1519	No	0.01	Yes
B6-1	Bafoussam	Cyhalothrin	Cowpea	0	0.00331898	0.0111	No	0.05	No
B6-2	Bafoussam	Cyhalothrin	Cowpea	0.0081	0.00331898	0.0111	No	0.05	No
B6-3	Bafoussam	Cyhalothrin	Cowpea	0.0069	0.00331898	0.0111	No	0.05	No
B6-4	Bafoussam	Cyhalothrin	Cowpea	0	0.00331898	0.0111	No	0.05	No
B6-5	Bafoussam	Cyhalothrin	Cowpea	0	0.00331898	0.0111	No	0.05	No
D6-1	Douala	Cyhalothrin	Cowpea	0.0072	0.00331898	0.0111	No	0.05	No
D6-2	Douala	Cyhalothrin	Cowpea	0.0063	0.00331898	0.0111	No	0.05	No
D6-3	Douala	Cyhalothrin	Cowpea	0	0.00331898	0.0111	No	0.05	No
D6-4	Douala	Cyhalothrin	Cowpea	0.0063	0.00331898	0.0111	No	0.05	No
D6-5	Douala	Cyhalothrin	Cowpea	0	0.00331898	0.0111	No	0.05	No
Y6-1	Yaounde	Cyhalothrin	Cowpea	0	0.00331898	0.0111	No	0.05	No
Y6-2	Yaounde	Cyhalothrin	Cowpea	0	0.00331898	0.0111	No	0.05	No
Y6-3	Yaounde	Cyhalothrin	Cowpea	0.006	0.00331898	0.0111	No	0.05	No
Y6-4	Yaounde	Cyhalothrin	Cowpea	0	0.00331898	0.0111	No	0.05	No
Y6-5	Yaounde	Cyhalothrin	Cowpea	0	0.00331898	0.0111	No	0.05	No
B8-3	Bafoussam	Cyhalothrin	Egusi seeds	0.0249	0.00430571	0.0144	Yes	N/A	No
B8-1	Bafoussam	Cyhalothrin	Egusi seeds	0.0069	0.00430571	0.0144	No	N/A	No
B8-2	Bafoussam	Cyhalothrin	Egusi seeds	0	0.00430571	0.0144	No	N/A	No
B8-4	Bafoussam	Cyhalothrin	Egusi seeds	0.0081	0.00430571	0.0144	No	N/A	No
B8-5	Bafoussam	Cyhalothrin	Egusi seeds	0.0081	0.00430571	0.0144	No	N/A	No
D8-1	Douala	Cyhalothrin	Egusi seeds	0.0072	0.00430571	0.0144	No	N/A	No
D8-2	Douala	Cyhalothrin	Egusi seeds	0.0078	0.00430571	0.0144	No	N/A	No
D8-3	Douala	Cyhalothrin	Egusi seeds	0	0.00430571	0.0144	No	N/A	No
D8-4	Douala	Cyhalothrin	Egusi seeds	0	0.00430571	0.0144	No	N/A	No
D8-5	Douala	Cyhalothrin	Egusi seeds	0.0075	0.00430571	0.0144	No	N/A	No
Y8-1	Yaounde	Cyhalothrin	Egusi seeds	0	0.00430571	0.0144	No	N/A	No
Y8-2	Yaounde	Cyhalothrin	Egusi seeds	0.0078	0.00430571	0.0144	No	N/A	No
Y8-3	Yaounde	Cyhalothrin	Egusi seeds	0	0.00430571	0.0144	No	N/A	No
Y8-4	Yaounde	Cyhalothrin	Egusi seeds	0.0072	0.00430571	0.0144	No	N/A	No
Y8-5	Yaounde	Cyhalothrin	Egusi seeds	0.0081	0.00430571	0.0144	No	N/A	No
B1-1	Bafoussam	Cyhalothrin	Groundnuts	0.0069	0.00460471	0.0154	No	0.2	No
B1-2	Bafoussam	Cyhalothrin	Groundnuts	0.0072	0.00460471	0.0154	No	0.2	No
B1-3	Bafoussam	Cyhalothrin	Groundnuts	0.0057	0.00460471	0.0154	No	0.2	No
B1-4	Bafoussam	Cyhalothrin	Groundnuts	0.0066	0.00460471	0.0154	No	0.2	No
B1-5	Bafoussam	Cyhalothrin	Groundnuts	0.0066	0.00460471	0.0154	No	0.2	No
D1-1	Douala	Cyhalothrin	Groundnuts	0.0132	0.00460471	0.0154	No	0.2	No
D1-2	Douala	Cyhalothrin	Groundnuts	0.0102	0.00460471	0.0154	No	0.2	No
D1-3	Douala	Cyhalothrin	Groundnuts	0.0081	0.00460471	0.0154	No	0.2	No
D1-4	Douala	Cyhalothrin	Groundnuts	0.0072	0.00460471	0.0154	No	0.2	No
D1-5	Douala	Cyhalothrin	Groundnuts	0.0069	0.00460471	0.0154	No	0.2	No
Y1-1	Yaounde	Cyhalothrin	Groundnuts	0	0.00460471	0.0154	No	0.2	No
Y1-2	Yaounde	Cyhalothrin	Groundnuts	0	0.00460471	0.0154	No	0.2	No
Y1-3	Yaounde	Cyhalothrin	Groundnuts	0	0.00460471	0.0154	No	0.2	No
Y1-4	Yaounde	Cyhalothrin	Groundnuts	0.0081	0.00460471	0.0154	No	0.2	No
Y1-5	Yaounde	Cyhalothrin	Groundnuts	0.0066	0.00460471	0.0154	No	0.2	No
D3-5	Douala	Cyhalothrin	Kidney beans	0.0132	0.00331898	0.0111	Yes	0.05	No
Y3-1	Yaounde	Cyhalothrin	Kidney beans	0.0117	0.00331898	0.0111	Yes	0.05	No
B3-1	Bafoussam	Cyhalothrin	Kidney beans	0	0.00331898	0.0111	No	0.05	No
B3-2	Bafoussam	Cyhalothrin	Kidney beans	0	0.00331898	0.0111	No	0.05	No
B3-3	Bafoussam	Cyhalothrin	Kidney beans	0	0.00331898	0.0111	No	0.05	No
B3-4	Bafoussam	Cyhalothrin	Kidney beans	0	0.00331898	0.0111	No	0.05	No
B3-5	Bafoussam	Cyhalothrin	Kidney beans	0	0.00331898	0.0111	No	0.05	No
D3-1	Douala	Cyhalothrin	Kidney beans	0	0.00331898	0.0111	No	0.05	No
D3-2	Douala	Cyhalothrin	Kidney beans	0	0.00331898	0.0111	No	0.05	No
D3-3	Douala	Cyhalothrin	Kidney beans	0.0057	0.00331898	0.0111	No	0.05	No
D3-4	Douala	Cyhalothrin	Kidney beans	0	0.00331898	0.0111	No	0.05	No
Y3-2	Yaounde	Cyhalothrin	Kidney beans	0.0102	0.00331898	0.0111	No	0.05	No
Y3-3	Yaounde	Cyhalothrin	Kidney beans	0.0093	0.00331898	0.0111	No	0.05	No
Y3-4	Yaounde	Cyhalothrin	Kidney beans	0.0105	0.00331898	0.0111	No	0.05	No
Y3-5	Yaounde	Cyhalothrin	Kidney beans	0.0108	0.00331898	0.0111	No	0.05	No
B11-5	Bafoussam	Cyhalothrin	Maize	0.1827	0.00693697	0.0232	Yes	0.02	Yes
D11-5	Douala	Cyhalothrin	Maize	0.0909	0.00693697	0.0232	Yes	0.02	Yes
Y11-2	Yaounde	Cyhalothrin	Maize	0.149556	0.00693697	0.0232	Yes	0.02	Yes
Y11-3	Yaounde	Cyhalothrin	Maize	0.204734	0.00693697	0.0232	Yes	0.02	Yes
Y11-4	Yaounde	Cyhalothrin	Maize	0.13043	0.00693697	0.0232	Yes	0.02	Yes
B11-1	Bafoussam	Cyhalothrin	Maize	0.0099	0.00693697	0.0232	No	0.02	No
B11-2	Bafoussam	Cyhalothrin	Maize	0.0063	0.00693697	0.0232	No	0.02	No
B11-3	Bafoussam	Cyhalothrin	Maize	0	0.00693697	0.0232	No	0.02	No
B11-4	Bafoussam	Cyhalothrin	Maize	0	0.00693697	0.0232	No	0.02	No
D11-1	Douala	Cyhalothrin	Maize	0.0075	0.00693697	0.0232	No	0.02	No
D11-2	Douala	Cyhalothrin	Maize	0.0078	0.00693697	0.0232	No	0.02	No
D11-3	Douala	Cyhalothrin	Maize	0	0.00693697	0.0232	No	0.02	No
D11-4	Douala	Cyhalothrin	Maize	0.0066	0.00693697	0.0232	No	0.02	No
Y11-1	Yaounde	Cyhalothrin	Maize	0	0.00693697	0.0232	No	0.02	No
Y11-5	Yaounde	Cyhalothrin	Maize	0	0.00693697	0.0232	No	0.02	No
B2-1	Bafoussam	Cyhalothrin	Soybeans	0.0063	0.00538213	0.018	No	0.05	No
B2-2	Bafoussam	Cyhalothrin	Soybeans	0.0069	0.00538213	0.018	No	0.05	No
B2-3	Bafoussam	Cyhalothrin	Soybeans	0.0072	0.00538213	0.018	No	0.05	No
B2-4	Bafoussam	Cyhalothrin	Soybeans	0	0.00538213	0.018	No	0.05	No
B2-5	Bafoussam	Cyhalothrin	Soybeans	0.0072	0.00538213	0.018	No	0.05	No
D2-1	Douala	Cyhalothrin	Soybeans	0	0.00538213	0.018	No	0.05	No
D2-2	Douala	Cyhalothrin	Soybeans	0	0.00538213	0.018	No	0.05	No
D2-3	Douala	Cyhalothrin	Soybeans	0	0.00538213	0.018	No	0.05	No
D2-4	Douala	Cyhalothrin	Soybeans	0	0.00538213	0.018	No	0.05	No
D2-5	Douala	Cyhalothrin	Soybeans	0	0.00538213	0.018	No	0.05	No
Y2-1	Yaounde	Cyhalothrin	Soybeans	0.0066	0.00538213	0.018	No	0.05	No
Y2-2	Yaounde	Cyhalothrin	Soybeans	0	0.00538213	0.018	No	0.05	No
Y2-3	Yaounde	Cyhalothrin	Soybeans	0	0.00538213	0.018	No	0.05	No
Y2-4	Yaounde	Cyhalothrin	Soybeans	0.0069	0.00538213	0.018	No	0.05	No
Y2-5	Yaounde	Cyhalothrin	Soybeans	0	0.00538213	0.018	No	0.05	No
B12-2	Bafoussam	Cyhalothrin	White pepper	0.0147	0.00358809	0.012	Yes	0.03	No
B12-4	Bafoussam	Cyhalothrin	White pepper	0.0144	0.00358809	0.012	Yes	0.03	No
D12-2	Douala	Cyhalothrin	White pepper	0.0183	0.00358809	0.012	Yes	0.03	No
D12-3	Douala	Cyhalothrin	White pepper	0.0162	0.00358809	0.012	Yes	0.03	No
D12-4	Douala	Cyhalothrin	White pepper	0.0192	0.00358809	0.012	Yes	0.03	No
D12-5	Douala	Cyhalothrin	White pepper	0.0201	0.00358809	0.012	Yes	0.03	No
Y12-1	Yaounde	Cyhalothrin	White pepper	0.0504	0.00358809	0.012	Yes	0.03	Yes
B12-1	Bafoussam	Cyhalothrin	White pepper	0	0.00358809	0.012	No	0.03	No
B12-3	Bafoussam	Cyhalothrin	White pepper	0	0.00358809	0.012	No	0.03	No
B12-5	Bafoussam	Cyhalothrin	White pepper	0	0.00358809	0.012	No	0.03	No
D12-1	Douala	Cyhalothrin	White pepper	0	0.00358809	0.012	No	0.03	No
Y12-2	Yaounde	Cyhalothrin	White pepper	0	0.00358809	0.012	No	0.03	No
Y12-3	Yaounde	Cyhalothrin	White pepper	0	0.00358809	0.012	No	0.03	No
Y12-4	Yaounde	Cyhalothrin	White pepper	0	0.00358809	0.012	No	0.03	No
Y12-5	Yaounde	Cyhalothrin	White pepper	0	0.00358809	0.012	No	0.03	No
B4-5	Bafoussam	Cypermethrin	Black beans	0.0447	0.00331898	0.0111	Yes	0.7	No
D4-1	Douala	Cypermethrin	Black beans	0.0177	0.00331898	0.0111	Yes	0.7	No
D4-2	Douala	Cypermethrin	Black beans	0.0135	0.00331898	0.0111	Yes	0.7	No
D4-3	Douala	Cypermethrin	Black beans	0.0216	0.00331898	0.0111	Yes	0.7	No
D4-4	Douala	Cypermethrin	Black beans	0.033	0.00331898	0.0111	Yes	0.7	No
D4-5	Douala	Cypermethrin	Black beans	0.0141	0.00331898	0.0111	Yes	0.7	No
Y4-1	Yaounde	Cypermethrin	Black beans	0.0225	0.00331898	0.0111	Yes	0.7	No
Y4-2	Yaounde	Cypermethrin	Black beans	0.0378	0.00331898	0.0111	Yes	0.7	No
Y4-3	Yaounde	Cypermethrin	Black beans	0.0225	0.00331898	0.0111	Yes	0.7	No
Y4-4	Yaounde	Cypermethrin	Black beans	0.0177	0.00331898	0.0111	Yes	0.7	No
Y4-5	Yaounde	Cypermethrin	Black beans	0.0174	0.00331898	0.0111	Yes	0.7	No
B4-1	Bafoussam	Cypermethrin	Black beans	0.0057	0.00331898	0.0111	No	0.7	No
B4-2	Bafoussam	Cypermethrin	Black beans	0	0.00331898	0.0111	No	0.7	No
B4-3	Bafoussam	Cypermethrin	Black beans	0.0105	0.00331898	0.0111	No	0.7	No
B4-4	Bafoussam	Cypermethrin	Black beans	0.0108	0.00331898	0.0111	No	0.7	No
B7-2	Bafoussam	Cypermethrin	Chili pepper	0.6528	0.00349839	0.0117	Yes	0.5	Yes
B7-3	Bafoussam	Cypermethrin	Chili pepper	0.0486	0.00349839	0.0117	Yes	0.5	No
B7-4	Bafoussam	Cypermethrin	Chili pepper	0.0381	0.00349839	0.0117	Yes	0.5	No
B7-5	Bafoussam	Cypermethrin	Chili pepper	0.0222	0.00349839	0.0117	Yes	0.5	No
D7-1	Douala	Cypermethrin	Chili pepper	0.129	0.00349839	0.0117	Yes	0.5	No
D7-4	Douala	Cypermethrin	Chili pepper	0.0294	0.00349839	0.0117	Yes	0.5	No
Y7-1	Yaounde	Cypermethrin	Chili pepper	0.0891	0.00349839	0.0117	Yes	0.5	No
Y7-2	Yaounde	Cypermethrin	Chili pepper	0.1188	0.00349839	0.0117	Yes	0.5	No
Y7-3	Yaounde	Cypermethrin	Chili pepper	0.0978	0.00349839	0.0117	Yes	0.5	No
Y7-4	Yaounde	Cypermethrin	Chili pepper	0.0837	0.00349839	0.0117	Yes	0.5	No
Y7-5	Yaounde	Cypermethrin	Chili pepper	0.0222	0.00349839	0.0117	Yes	0.5	No
B7-1	Bafoussam	Cypermethrin	Chili pepper	0	0.00349839	0.0117	No	0.5	No
D7-2	Douala	Cypermethrin	Chili pepper	0	0.00349839	0.0117	No	0.5	No
D7-3	Douala	Cypermethrin	Chili pepper	0	0.00349839	0.0117	No	0.5	No
D7-5	Douala	Cypermethrin	Chili pepper	0	0.00349839	0.0117	No	0.5	No
B10-1	Bafoussam	Cypermethrin	Cocoa	0.0084	0.0110633	0.037	No	0.1	No
B10-2	Bafoussam	Cypermethrin	Cocoa	0.0096	0.0110633	0.037	No	0.1	No
B10-3	Bafoussam	Cypermethrin	Cocoa	0.0129	0.0110633	0.037	No	0.1	No
B10-4	Bafoussam	Cypermethrin	Cocoa	0.0087	0.0110633	0.037	No	0.1	No
B10-5	Bafoussam	Cypermethrin	Cocoa	0.0105	0.0110633	0.037	No	0.1	No
D10-1	Douala	Cypermethrin	Cocoa	0	0.0110633	0.037	No	0.1	No
D10-2	Douala	Cypermethrin	Cocoa	0	0.0110633	0.037	No	0.1	No
D10-3	Douala	Cypermethrin	Cocoa	0	0.0110633	0.037	No	0.1	No
D10-4	Douala	Cypermethrin	Cocoa	0.0285	0.0110633	0.037	No	0.1	No
D10-5	Douala	Cypermethrin	Cocoa	0.0081	0.0110633	0.037	No	0.1	No
Y10-1	Yaounde	Cypermethrin	Cocoa	0.0093	0.0110633	0.037	No	0.1	No
Y10-2	Yaounde	Cypermethrin	Cocoa	0.0108	0.0110633	0.037	No	0.1	No
Y10-3	Yaounde	Cypermethrin	Cocoa	0.0102	0.0110633	0.037	No	0.1	No
Y10-4	Yaounde	Cypermethrin	Cocoa	0.0126	0.0110633	0.037	No	0.1	No
Y10-5	Yaounde	Cypermethrin	Cocoa	0.0081	0.0110633	0.037	No	0.1	No
B9-1	Bafoussam	Cypermethrin	Coffee	0.0087	0.0454192	0.1519	No	0.1	No
B9-2	Bafoussam	Cypermethrin	Coffee	0.0153	0.0454192	0.1519	No	0.1	No
B9-3	Bafoussam	Cypermethrin	Coffee	0.0105	0.0454192	0.1519	No	0.1	No
B9-4	Bafoussam	Cypermethrin	Coffee	0.012	0.0454192	0.1519	No	0.1	No
B9-5	Bafoussam	Cypermethrin	Coffee	0.0243	0.0454192	0.1519	No	0.1	No
D9-1	Douala	Cypermethrin	Coffee	0.0156	0.0454192	0.1519	No	0.1	No
D9-2	Douala	Cypermethrin	Coffee	0.0114	0.0454192	0.1519	No	0.1	No
D9-3	Douala	Cypermethrin	Coffee	0.0108	0.0454192	0.1519	No	0.1	No
D9-4	Douala	Cypermethrin	Coffee	0.0144	0.0454192	0.1519	No	0.1	No
D9-5	Douala	Cypermethrin	Coffee	0.0222	0.0454192	0.1519	No	0.1	No
D6-1	Douala	Cypermethrin	Cowpea	0.0144	0.00331898	0.0111	Yes	0.7	No
D6-2	Douala	Cypermethrin	Cowpea	0.0375	0.00331898	0.0111	Yes	0.7	No
D6-4	Douala	Cypermethrin	Cowpea	0.0162	0.00331898	0.0111	Yes	0.7	No
D6-5	Douala	Cypermethrin	Cowpea	0.0123	0.00331898	0.0111	Yes	0.7	No
Y6-1	Yaounde	Cypermethrin	Cowpea	0.012	0.00331898	0.0111	Yes	0.7	No
Y6-2	Yaounde	Cypermethrin	Cowpea	0.0114	0.00331898	0.0111	Yes	0.7	No
B6-1	Bafoussam	Cypermethrin	Cowpea	0.0093	0.00331898	0.0111	No	0.7	No
B6-2	Bafoussam	Cypermethrin	Cowpea	0.0063	0.00331898	0.0111	No	0.7	No
B6-3	Bafoussam	Cypermethrin	Cowpea	0.0078	0.00331898	0.0111	No	0.7	No
B6-4	Bafoussam	Cypermethrin	Cowpea	0.0078	0.00331898	0.0111	No	0.7	No
B6-5	Bafoussam	Cypermethrin	Cowpea	0	0.00331898	0.0111	No	0.7	No
D6-3	Douala	Cypermethrin	Cowpea	0.0069	0.00331898	0.0111	No	0.7	No
Y6-3	Yaounde	Cypermethrin	Cowpea	0.0096	0.00331898	0.0111	No	0.7	No
Y6-4	Yaounde	Cypermethrin	Cowpea	0.009	0.00331898	0.0111	No	0.7	No
Y6-5	Yaounde	Cypermethrin	Cowpea	0.0096	0.00331898	0.0111	No	0.7	No
B8-4	Bafoussam	Cypermethrin	Egusi seeds	0.0147	0.00430571	0.0144	Yes	N/A	No
B8-5	Bafoussam	Cypermethrin	Egusi seeds	0.015	0.00430571	0.0144	Yes	N/A	No
B8-1	Bafoussam	Cypermethrin	Egusi seeds	0.0093	0.00430571	0.0144	No	N/A	No
B8-2	Bafoussam	Cypermethrin	Egusi seeds	0.0123	0.00430571	0.0144	No	N/A	No
B8-3	Bafoussam	Cypermethrin	Egusi seeds	0.0081	0.00430571	0.0144	No	N/A	No
D8-1	Douala	Cypermethrin	Egusi seeds	0.0081	0.00430571	0.0144	No	N/A	No
D8-2	Douala	Cypermethrin	Egusi seeds	0.0051	0.00430571	0.0144	No	N/A	No
D8-3	Douala	Cypermethrin	Egusi seeds	0.0081	0.00430571	0.0144	No	N/A	No
D8-4	Douala	Cypermethrin	Egusi seeds	0.0102	0.00430571	0.0144	No	N/A	No
D8-5	Douala	Cypermethrin	Egusi seeds	0.0093	0.00430571	0.0144	No	N/A	No
Y8-1	Yaounde	Cypermethrin	Egusi seeds	0.0123	0.00430571	0.0144	No	N/A	No
Y8-2	Yaounde	Cypermethrin	Egusi seeds	0.0087	0.00430571	0.0144	No	N/A	No
Y8-3	Yaounde	Cypermethrin	Egusi seeds	0.0084	0.00430571	0.0144	No	N/A	No
Y8-4	Yaounde	Cypermethrin	Egusi seeds	0.0111	0.00430571	0.0144	No	N/A	No
Y8-5	Yaounde	Cypermethrin	Egusi seeds	0.0102	0.00430571	0.0144	No	N/A	No
B1-1	Bafoussam	Cypermethrin	Groundnuts	0.0102	0.00460471	0.0154	No	0.1	No
B1-2	Bafoussam	Cypermethrin	Groundnuts	0.0084	0.00460471	0.0154	No	0.1	No
B1-3	Bafoussam	Cypermethrin	Groundnuts	0.0084	0.00460471	0.0154	No	0.1	No
B1-4	Bafoussam	Cypermethrin	Groundnuts	0.0078	0.00460471	0.0154	No	0.1	No
B1-5	Bafoussam	Cypermethrin	Groundnuts	0.0093	0.00460471	0.0154	No	0.1	No
D1-1	Douala	Cypermethrin	Groundnuts	0.0069	0.00460471	0.0154	No	0.1	No
D1-2	Douala	Cypermethrin	Groundnuts	0.0105	0.00460471	0.0154	No	0.1	No
D1-3	Douala	Cypermethrin	Groundnuts	0.0096	0.00460471	0.0154	No	0.1	No
D1-4	Douala	Cypermethrin	Groundnuts	0.0087	0.00460471	0.0154	No	0.1	No
D1-5	Douala	Cypermethrin	Groundnuts	0.009	0.00460471	0.0154	No	0.1	No
Y1-1	Yaounde	Cypermethrin	Groundnuts	0.0084	0.00460471	0.0154	No	0.1	No
Y1-2	Yaounde	Cypermethrin	Groundnuts	0	0.00460471	0.0154	No	0.1	No
Y1-3	Yaounde	Cypermethrin	Groundnuts	0.0075	0.00460471	0.0154	No	0.1	No
Y1-4	Yaounde	Cypermethrin	Groundnuts	0.0054	0.00460471	0.0154	No	0.1	No
Y1-5	Yaounde	Cypermethrin	Groundnuts	0.0069	0.00460471	0.0154	No	0.1	No
B3-2	Bafoussam	Cypermethrin	Kidney beans	0.0231	0.00331898	0.0111	Yes	0.7	No
D3-1	Douala	Cypermethrin	Kidney beans	0.0183	0.00331898	0.0111	Yes	0.7	No
D3-2	Douala	Cypermethrin	Kidney beans	0.024	0.00331898	0.0111	Yes	0.7	No
D3-3	Douala	Cypermethrin	Kidney beans	0.0393	0.00331898	0.0111	Yes	0.7	No
D3-4	Douala	Cypermethrin	Kidney beans	0.0183	0.00331898	0.0111	Yes	0.7	No
D3-5	Douala	Cypermethrin	Kidney beans	0.0177	0.00331898	0.0111	Yes	0.7	No
Y3-3	Yaounde	Cypermethrin	Kidney beans	0.0171	0.00331898	0.0111	Yes	0.7	No
Y3-5	Yaounde	Cypermethrin	Kidney beans	0.0123	0.00331898	0.0111	Yes	0.7	No
B3-1	Bafoussam	Cypermethrin	Kidney beans	0	0.00331898	0.0111	No	0.7	No
B3-3	Bafoussam	Cypermethrin	Kidney beans	0.0069	0.00331898	0.0111	No	0.7	No
B3-4	Bafoussam	Cypermethrin	Kidney beans	0	0.00331898	0.0111	No	0.7	No
B3-5	Bafoussam	Cypermethrin	Kidney beans	0	0.00331898	0.0111	No	0.7	No
Y3-1	Yaounde	Cypermethrin	Kidney beans	0.0072	0.00331898	0.0111	No	0.7	No
Y3-2	Yaounde	Cypermethrin	Kidney beans	0.0102	0.00331898	0.0111	No	0.7	No
Y3-4	Yaounde	Cypermethrin	Kidney beans	0.0099	0.00331898	0.0111	No	0.7	No
Y11-3	Yaounde	Cypermethrin	Maize	0.319857	0.00693697	0.0232	Yes	0.3	Yes
Y11-4	Yaounde	Cypermethrin	Maize	1.84388	0.00693697	0.0232	Yes	0.3	Yes
B11-1	Bafoussam	Cypermethrin	Maize	0	0.00693697	0.0232	No	0.3	No
B11-2	Bafoussam	Cypermethrin	Maize	0.0174	0.00693697	0.0232	No	0.3	No
B11-3	Bafoussam	Cypermethrin	Maize	0.0171	0.00693697	0.0232	No	0.3	No
B11-4	Bafoussam	Cypermethrin	Maize	0.0144	0.00693697	0.0232	No	0.3	No
B11-5	Bafoussam	Cypermethrin	Maize	0	0.00693697	0.0232	No	0.1	No
D11-1	Douala	Cypermethrin	Maize	0.0123	0.00693697	0.0232	No	0.3	No
D11-2	Douala	Cypermethrin	Maize	0.0117	0.00693697	0.0232	No	0.3	No
D11-3	Douala	Cypermethrin	Maize	0.0075	0.00693697	0.0232	No	0.3	No
D11-4	Douala	Cypermethrin	Maize	0.0111	0.00693697	0.0232	No	0.3	No
D11-5	Douala	Cypermethrin	Maize	0.0072	0.00693697	0.0232	No	0.1	No
Y11-1	Yaounde	Cypermethrin	Maize	0.0086103	0.00693697	0.0232	No	0.3	No
Y11-2	Yaounde	Cypermethrin	Maize	0	0.00693697	0.0232	No	0.3	No
Y11-5	Yaounde	Cypermethrin	Maize	0.0079725	0.00693697	0.0232	No	0.1	No
B2-1	Bafoussam	Cypermethrin	Soybeans	0.0114	0.00538213	0.018	No	0.05	No
B2-2	Bafoussam	Cypermethrin	Soybeans	0.0126	0.00538213	0.018	No	0.05	No
B2-3	Bafoussam	Cypermethrin	Soybeans	0.0075	0.00538213	0.018	No	0.05	No
B2-4	Bafoussam	Cypermethrin	Soybeans	0	0.00538213	0.018	No	0.05	No
B2-5	Bafoussam	Cypermethrin	Soybeans	0.0096	0.00538213	0.018	No	0.05	No
D2-1	Douala	Cypermethrin	Soybeans	0.0096	0.00538213	0.018	No	0.05	No
D2-2	Douala	Cypermethrin	Soybeans	0.0096	0.00538213	0.018	No	0.05	No
D2-3	Douala	Cypermethrin	Soybeans	0.0108	0.00538213	0.018	No	0.05	No
D2-4	Douala	Cypermethrin	Soybeans	0.0081	0.00538213	0.018	No	0.05	No
D2-5	Douala	Cypermethrin	Soybeans	0.0138	0.00538213	0.018	No	0.05	No
Y2-1	Yaounde	Cypermethrin	Soybeans	0.0114	0.00538213	0.018	No	0.05	No
Y2-2	Yaounde	Cypermethrin	Soybeans	0.0129	0.00538213	0.018	No	0.05	No
Y2-3	Yaounde	Cypermethrin	Soybeans	0.0162	0.00538213	0.018	No	0.05	No
Y2-4	Yaounde	Cypermethrin	Soybeans	0.0135	0.00538213	0.018	No	0.05	No
Y2-5	Yaounde	Cypermethrin	Soybeans	0.0102	0.00538213	0.018	No	0.05	No
B12-2	Bafoussam	Cypermethrin	White pepper	0.0648	0.00358809	0.012	Yes	0.1	No
B12-3	Bafoussam	Cypermethrin	White pepper	0.0312	0.00358809	0.012	Yes	0.1	No
B12-4	Bafoussam	Cypermethrin	White pepper	0.0393	0.00358809	0.012	Yes	0.1	No
B12-5	Bafoussam	Cypermethrin	White pepper	0.0141	0.00358809	0.012	Yes	0.1	No
D12-1	Douala	Cypermethrin	White pepper	0.0936	0.00358809	0.012	Yes	0.1	No
D12-2	Douala	Cypermethrin	White pepper	0.0471	0.00358809	0.012	Yes	0.1	No
D12-3	Douala	Cypermethrin	White pepper	0.0345	0.00358809	0.012	Yes	0.1	No
D12-4	Douala	Cypermethrin	White pepper	0.0453	0.00358809	0.012	Yes	0.1	No
D12-5	Douala	Cypermethrin	White pepper	0.0444	0.00358809	0.012	Yes	0.1	No
Y12-2	Yaounde	Cypermethrin	White pepper	0.0951	0.00358809	0.012	Yes	0.1	No
Y12-3	Yaounde	Cypermethrin	White pepper	0.0411	0.00358809	0.012	Yes	0.1	No
Y12-4	Yaounde	Cypermethrin	White pepper	0.0324	0.00358809	0.012	Yes	0.1	No
Y12-5	Yaounde	Cypermethrin	White pepper	0.0471	0.00358809	0.012	Yes	0.1	No
B12-1	Bafoussam	Cypermethrin	White pepper	0	0.00358809	0.012	No	0.1	No
Y12-1	Yaounde	Cypermethrin	White pepper	0	0.00358809	0.012	No	0.1	No
B4-3	Bafoussam	Deltamethrin	Black beans	0.0132	0.00331898	0.0111	Yes	0.6	No
B4-4	Bafoussam	Deltamethrin	Black beans	0.1665	0.00331898	0.0111	Yes	0.6	No
B4-5	Bafoussam	Deltamethrin	Black beans	0.0276	0.00331898	0.0111	Yes	0.6	No
B4-1	Bafoussam	Deltamethrin	Black beans	0	0.00331898	0.0111	No	0.6	No
B4-2	Bafoussam	Deltamethrin	Black beans	0	0.00331898	0.0111	No	0.6	No
D4-1	Douala	Deltamethrin	Black beans	0.0027	0.00331898	0.0111	No	0.6	No
D4-2	Douala	Deltamethrin	Black beans	0.0027	0.00331898	0.0111	No	0.6	No
D4-3	Douala	Deltamethrin	Black beans	0.0045	0.00331898	0.0111	No	0.6	No
D4-4	Douala	Deltamethrin	Black beans	0.0045	0.00331898	0.0111	No	0.6	No
D4-5	Douala	Deltamethrin	Black beans	0.0045	0.00331898	0.0111	No	0.6	No
Y4-1	Yaounde	Deltamethrin	Black beans	0	0.00331898	0.0111	No	0.6	No
Y4-2	Yaounde	Deltamethrin	Black beans	0	0.00331898	0.0111	No	0.6	No
Y4-3	Yaounde	Deltamethrin	Black beans	0.003	0.00331898	0.0111	No	0.6	No
Y4-4	Yaounde	Deltamethrin	Black beans	0.0012	0.00331898	0.0111	No	0.6	No
Y4-5	Yaounde	Deltamethrin	Black beans	0.0024	0.00331898	0.0111	No	0.6	No
B7-2	Bafoussam	Deltamethrin	Chili pepper	0.3696	0.00349839	0.0117	Yes	0.2	Yes
B7-3	Bafoussam	Deltamethrin	Chili pepper	0.2748	0.00349839	0.0117	Yes	0.2	Yes
D7-1	Douala	Deltamethrin	Chili pepper	0.09	0.00349839	0.0117	Yes	0.2	No
D7-2	Douala	Deltamethrin	Chili pepper	0.0765	0.00349839	0.0117	Yes	0.2	No
Y7-1	Yaounde	Deltamethrin	Chili pepper	0.039	0.00349839	0.0117	Yes	0.2	No
Y7-2	Yaounde	Deltamethrin	Chili pepper	0.0459	0.00349839	0.0117	Yes	0.2	No
Y7-3	Yaounde	Deltamethrin	Chili pepper	0.0462	0.00349839	0.0117	Yes	0.2	No
Y7-4	Yaounde	Deltamethrin	Chili pepper	0.04185	0.00349839	0.0117	Yes	0.2	No
B7-1	Bafoussam	Deltamethrin	Chili pepper	0	0.00349839	0.0117	No	0.2	No
B7-4	Bafoussam	Deltamethrin	Chili pepper	0	0.00349839	0.0117	No	0.2	No
B7-5	Bafoussam	Deltamethrin	Chili pepper	0	0.00349839	0.0117	No	0.2	No
D7-3	Douala	Deltamethrin	Chili pepper	0	0.00349839	0.0117	No	0.2	No
D7-4	Douala	Deltamethrin	Chili pepper	0	0.00349839	0.0117	No	0.2	No
D7-5	Douala	Deltamethrin	Chili pepper	0	0.00349839	0.0117	No	0.2	No
Y7-5	Yaounde	Deltamethrin	Chili pepper	0.0075	0.00349839	0.0117	No	0.2	No
B10-1	Bafoussam	Deltamethrin	Cocoa	0.0123	0.0110633	0.037	No	0.1	No
B10-2	Bafoussam	Deltamethrin	Cocoa	0.003	0.0110633	0.037	No	0.1	No
B10-3	Bafoussam	Deltamethrin	Cocoa	0.0024	0.0110633	0.037	No	0.1	No
B10-4	Bafoussam	Deltamethrin	Cocoa	0	0.0110633	0.037	No	0.1	No
B10-5	Bafoussam	Deltamethrin	Cocoa	0	0.0110633	0.037	No	0.1	No
D10-1	Douala	Deltamethrin	Cocoa	0.003	0.0110633	0.037	No	0.1	No
D10-2	Douala	Deltamethrin	Cocoa	0.003	0.0110633	0.037	No	0.1	No
D10-3	Douala	Deltamethrin	Cocoa	0.0021	0.0110633	0.037	No	0.1	No
D10-4	Douala	Deltamethrin	Cocoa	0.0021	0.0110633	0.037	No	0.1	No
D10-5	Douala	Deltamethrin	Cocoa	0.0162	0.0110633	0.037	No	0.1	No
Y10-1	Yaounde	Deltamethrin	Cocoa	0.0015	0.0110633	0.037	No	0.1	No
Y10-2	Yaounde	Deltamethrin	Cocoa	0.0021	0.0110633	0.037	No	0.1	No
Y10-3	Yaounde	Deltamethrin	Cocoa	0	0.0110633	0.037	No	0.1	No
Y10-4	Yaounde	Deltamethrin	Cocoa	0.0009	0.0110633	0.037	No	0.1	No
Y10-5	Yaounde	Deltamethrin	Cocoa	0	0.0110633	0.037	No	0.1	No
B9-1	Bafoussam	Deltamethrin	Coffee	0.0165	0.0454192	0.1519	No	0.1	No
B9-2	Bafoussam	Deltamethrin	Coffee	0.0108	0.0454192	0.1519	No	0.1	No
B9-3	Bafoussam	Deltamethrin	Coffee	0.0453	0.0454192	0.1519	No	0.1	No
B9-4	Bafoussam	Deltamethrin	Coffee	0.03	0.0454192	0.1519	No	0.1	No
B9-5	Bafoussam	Deltamethrin	Coffee	0.0492	0.0454192	0.1519	No	0.1	No
D9-1	Douala	Deltamethrin	Coffee	0.0336	0.0454192	0.1519	No	0.1	No
D9-2	Douala	Deltamethrin	Coffee	0.0252	0.0454192	0.1519	No	0.1	No
D9-3	Douala	Deltamethrin	Coffee	0.0195	0.0454192	0.1519	No	0.1	No
D9-4	Douala	Deltamethrin	Coffee	0.0336	0.0454192	0.1519	No	0.1	No
D9-5	Douala	Deltamethrin	Coffee	0.0378	0.0454192	0.1519	No	0.1	No
Y6-1	Yaounde	Deltamethrin	Cowpea	0.1725	0.00331898	0.0111	Yes	0.6	No
Y6-2	Yaounde	Deltamethrin	Cowpea	0.1065	0.00331898	0.0111	Yes	0.6	No
B6-1	Bafoussam	Deltamethrin	Cowpea	0.0051	0.00331898	0.0111	No	0.6	No
B6-2	Bafoussam	Deltamethrin	Cowpea	0.0006	0.00331898	0.0111	No	0.6	No
B6-3	Bafoussam	Deltamethrin	Cowpea	0	0.00331898	0.0111	No	0.6	No
B6-4	Bafoussam	Deltamethrin	Cowpea	0.0033	0.00331898	0.0111	No	0.6	No
B6-5	Bafoussam	Deltamethrin	Cowpea	0.0081	0.00331898	0.0111	No	0.6	No
D6-1	Douala	Deltamethrin	Cowpea	0.0051	0.00331898	0.0111	No	0.6	No
D6-2	Douala	Deltamethrin	Cowpea	0.0009	0.00331898	0.0111	No	0.6	No
D6-3	Douala	Deltamethrin	Cowpea	0.0093	0.00331898	0.0111	No	0.6	No
D6-4	Douala	Deltamethrin	Cowpea	0	0.00331898	0.0111	No	0.6	No
D6-5	Douala	Deltamethrin	Cowpea	0.0075	0.00331898	0.0111	No	0.6	No
Y6-3	Yaounde	Deltamethrin	Cowpea	0	0.00331898	0.0111	No	0.6	No
Y6-4	Yaounde	Deltamethrin	Cowpea	0.0036	0.00331898	0.0111	No	0.6	No
Y6-5	Yaounde	Deltamethrin	Cowpea	0.0069	0.00331898	0.0111	No	0.6	No
Y8-1	Yaounde	Deltamethrin	Egusi seeds	0.1926	0.00430571	0.0144	Yes	N/A	No
B8-1	Bafoussam	Deltamethrin	Egusi seeds	0.0081	0.00430571	0.0144	No	N/A	No
B8-2	Bafoussam	Deltamethrin	Egusi seeds	0	0.00430571	0.0144	No	N/A	No
B8-3	Bafoussam	Deltamethrin	Egusi seeds	0.0138	0.00430571	0.0144	No	N/A	No
B8-4	Bafoussam	Deltamethrin	Egusi seeds	0.0009	0.00430571	0.0144	No	N/A	No
B8-5	Bafoussam	Deltamethrin	Egusi seeds	0.0117	0.00430571	0.0144	No	N/A	No
D8-1	Douala	Deltamethrin	Egusi seeds	0.0027	0.00430571	0.0144	No	N/A	No
D8-2	Douala	Deltamethrin	Egusi seeds	0.0135	0.00430571	0.0144	No	N/A	No
D8-3	Douala	Deltamethrin	Egusi seeds	0.0063	0.00430571	0.0144	No	N/A	No
D8-4	Douala	Deltamethrin	Egusi seeds	0.0081	0.00430571	0.0144	No	N/A	No
D8-5	Douala	Deltamethrin	Egusi seeds	0.0063	0.00430571	0.0144	No	N/A	No
Y8-2	Yaounde	Deltamethrin	Egusi seeds	0.0111	0.00430571	0.0144	No	N/A	No
Y8-3	Yaounde	Deltamethrin	Egusi seeds	0.0102	0.00430571	0.0144	No	N/A	No
Y8-4	Yaounde	Deltamethrin	Egusi seeds	0.0075	0.00430571	0.0144	No	N/A	No
Y8-5	Yaounde	Deltamethrin	Egusi seeds	0.0081	0.00430571	0.0144	No	N/A	No
B1-1	Bafoussam	Deltamethrin	Groundnuts	0	0.00460471	0.0154	No	0.02	No
B1-2	Bafoussam	Deltamethrin	Groundnuts	0	0.00460471	0.0154	No	0.02	No
B1-3	Bafoussam	Deltamethrin	Groundnuts	0	0.00460471	0.0154	No	0.02	No
B1-4	Bafoussam	Deltamethrin	Groundnuts	0	0.00460471	0.0154	No	0.02	No
B1-5	Bafoussam	Deltamethrin	Groundnuts	0	0.00460471	0.0154	No	0.02	No
D1-1	Douala	Deltamethrin	Groundnuts	0.0015	0.00460471	0.0154	No	0.02	No
D1-2	Douala	Deltamethrin	Groundnuts	0.0015	0.00460471	0.0154	No	0.02	No
D1-3	Douala	Deltamethrin	Groundnuts	0.0003	0.00460471	0.0154	No	0.02	No
D1-4	Douala	Deltamethrin	Groundnuts	0.0003	0.00460471	0.0154	No	0.02	No
D1-5	Douala	Deltamethrin	Groundnuts	0.0018	0.00460471	0.0154	No	0.02	No
Y1-1	Yaounde	Deltamethrin	Groundnuts	0.0132	0.00460471	0.0154	No	0.02	No
Y1-2	Yaounde	Deltamethrin	Groundnuts	0.0078	0.00460471	0.0154	No	0.02	No
Y1-3	Yaounde	Deltamethrin	Groundnuts	0.003	0.00460471	0.0154	No	0.02	No
Y1-4	Yaounde	Deltamethrin	Groundnuts	0	0.00460471	0.0154	No	0.02	No
Y1-5	Yaounde	Deltamethrin	Groundnuts	0	0.00460471	0.0154	No	0.02	No
Y3-2	Yaounde	Deltamethrin	Kidney beans	0.0117	0.00331898	0.0111	Yes	0.6	No
B3-1	Bafoussam	Deltamethrin	Kidney beans	0.0027	0.00331898	0.0111	No	0.6	No
B3-2	Bafoussam	Deltamethrin	Kidney beans	0.0108	0.00331898	0.0111	No	0.6	No
B3-3	Bafoussam	Deltamethrin	Kidney beans	0.0069	0.00331898	0.0111	No	0.6	No
B3-4	Bafoussam	Deltamethrin	Kidney beans	0.0063	0.00331898	0.0111	No	0.6	No
B3-5	Bafoussam	Deltamethrin	Kidney beans	0.0054	0.00331898	0.0111	No	0.6	No
D3-1	Douala	Deltamethrin	Kidney beans	0	0.00331898	0.0111	No	0.6	No
D3-2	Douala	Deltamethrin	Kidney beans	0.0006	0.00331898	0.0111	No	0.6	No
D3-3	Douala	Deltamethrin	Kidney beans	0.0012	0.00331898	0.0111	No	0.6	No
D3-4	Douala	Deltamethrin	Kidney beans	0.0045	0.00331898	0.0111	No	0.6	No
D3-5	Douala	Deltamethrin	Kidney beans	0.0039	0.00331898	0.0111	No	0.6	No
Y3-1	Yaounde	Deltamethrin	Kidney beans	0.0009	0.00331898	0.0111	No	0.6	No
Y3-3	Yaounde	Deltamethrin	Kidney beans	0.0024	0.00331898	0.0111	No	0.6	No
Y3-4	Yaounde	Deltamethrin	Kidney beans	0.0045	0.00331898	0.0111	No	0.6	No
Y3-5	Yaounde	Deltamethrin	Kidney beans	0.0057	0.00331898	0.0111	No	0.6	No
B11-4	Bafoussam	Deltamethrin	Maize	0.2814	0.00693697	0.0232	Yes	2	No
Y11-1	Yaounde	Deltamethrin	Maize	0.0280632	0.00693697	0.0232	Yes	2	No
Y11-4	Yaounde	Deltamethrin	Maize	0.0369924	0.00693697	0.0232	Yes	2	No
Y11-5	Yaounde	Deltamethrin	Maize	0.597938	0.00693697	0.0232	Yes	2	No
B11-1	Bafoussam	Deltamethrin	Maize	0.0081	0.00693697	0.0232	No	2	No
B11-2	Bafoussam	Deltamethrin	Maize	0.0027	0.00693697	0.0232	No	2	No
B11-3	Bafoussam	Deltamethrin	Maize	0.0033	0.00693697	0.0232	No	2	No
B11-5	Bafoussam	Deltamethrin	Maize	0.0183	0.00693697	0.0232	No	2	No
D11-1	Douala	Deltamethrin	Maize	0	0.00693697	0.0232	No	2	No
D11-2	Douala	Deltamethrin	Maize	0.0072	0.00693697	0.0232	No	2	No
D11-3	Douala	Deltamethrin	Maize	0.0135	0.00693697	0.0232	No	2	No
D11-4	Douala	Deltamethrin	Maize	0.0033	0.00693697	0.0232	No	2	No
D11-5	Douala	Deltamethrin	Maize	0.0099	0.00693697	0.0232	No	2	No
Y11-2	Yaounde	Deltamethrin	Maize	0.0125643	0.00693697	0.0232	No	2	No
Y11-3	Yaounde	Deltamethrin	Maize	0	0.00693697	0.0232	No	2	No
B2-1	Bafoussam	Deltamethrin	Soybeans	0	0.00538213	0.018	No	0.02	No
B2-2	Bafoussam	Deltamethrin	Soybeans	0.0036	0.00538213	0.018	No	0.02	No
B2-3	Bafoussam	Deltamethrin	Soybeans	0.0036	0.00538213	0.018	No	0.02	No
B2-4	Bafoussam	Deltamethrin	Soybeans	0.0129	0.00538213	0.018	No	0.02	No
B2-5	Bafoussam	Deltamethrin	Soybeans	0	0.00538213	0.018	No	0.02	No
D2-1	Douala	Deltamethrin	Soybeans	0	0.00538213	0.018	No	0.02	No
D2-2	Douala	Deltamethrin	Soybeans	0	0.00538213	0.018	No	0.02	No
D2-3	Douala	Deltamethrin	Soybeans	0	0.00538213	0.018	No	0.02	No
D2-4	Douala	Deltamethrin	Soybeans	0.0006	0.00538213	0.018	No	0.02	No
D2-5	Douala	Deltamethrin	Soybeans	0	0.00538213	0.018	No	0.02	No
Y2-1	Yaounde	Deltamethrin	Soybeans	0	0.00538213	0.018	No	0.02	No
Y2-2	Yaounde	Deltamethrin	Soybeans	0	0.00538213	0.018	No	0.02	No
Y2-3	Yaounde	Deltamethrin	Soybeans	0.0054	0.00538213	0.018	No	0.02	No
Y2-4	Yaounde	Deltamethrin	Soybeans	0	0.00538213	0.018	No	0.02	No
Y2-5	Yaounde	Deltamethrin	Soybeans	0	0.00538213	0.018	No	0.02	No
B12-1	Bafoussam	Deltamethrin	White pepper	0.027	0.00358809	0.012	Yes	15	No
B12-2	Bafoussam	Deltamethrin	White pepper	0.0183	0.00358809	0.012	Yes	15	No
B12-4	Bafoussam	Deltamethrin	White pepper	0.0138	0.00358809	0.012	Yes	15	No
B12-5	Bafoussam	Deltamethrin	White pepper	0.0165	0.00358809	0.012	Yes	15	No
D12-2	Douala	Deltamethrin	White pepper	0.0123	0.00358809	0.012	Yes	15	No
D12-3	Douala	Deltamethrin	White pepper	0.0126	0.00358809	0.012	Yes	15	No
D12-4	Douala	Deltamethrin	White pepper	0.018	0.00358809	0.012	Yes	15	No
D12-5	Douala	Deltamethrin	White pepper	0.0153	0.00358809	0.012	Yes	15	No
Y12-1	Yaounde	Deltamethrin	White pepper	0.0303	0.00358809	0.012	Yes	15	No
Y12-2	Yaounde	Deltamethrin	White pepper	0.0135	0.00358809	0.012	Yes	15	No
B12-3	Bafoussam	Deltamethrin	White pepper	0.0111	0.00358809	0.012	No	15	No
D12-1	Douala	Deltamethrin	White pepper	0	0.00358809	0.012	No	15	No
Y12-3	Yaounde	Deltamethrin	White pepper	0.0108	0.00358809	0.012	No	15	No
Y12-4	Yaounde	Deltamethrin	White pepper	0.006	0.00358809	0.012	No	15	No
Y12-5	Yaounde	Deltamethrin	White pepper	0.0078	0.00358809	0.012	No	15	No
B4-3	Bafoussam	Dieldrin	Black beans	0.0135	0.00251166	0.0084	Yes	0.01	Yes
B4-5	Bafoussam	Dieldrin	Black beans	0.0165	0.00251166	0.0084	Yes	0.01	Yes
D4-3	Douala	Dieldrin	Black beans	0.0102	0.00251166	0.0084	Yes	0.01	Yes
Y4-4	Yaounde	Dieldrin	Black beans	0.0084	0.00251166	0.0084	Yes	0.01	No
Y4-5	Yaounde	Dieldrin	Black beans	0.0114	0.00251166	0.0084	Yes	0.01	Yes
B4-1	Bafoussam	Dieldrin	Black beans	0.0078	0.00251166	0.0084	No	0.01	No
B4-2	Bafoussam	Dieldrin	Black beans	0	0.00251166	0.0084	No	0.01	No
B4-4	Bafoussam	Dieldrin	Black beans	0.0066	0.00251166	0.0084	No	0.01	No
D4-1	Douala	Dieldrin	Black beans	0.0069	0.00251166	0.0084	No	0.01	No
D4-2	Douala	Dieldrin	Black beans	0.0081	0.00251166	0.0084	No	0.01	No
D4-4	Douala	Dieldrin	Black beans	0.0081	0.00251166	0.0084	No	0.01	No
D4-5	Douala	Dieldrin	Black beans	0.0045	0.00251166	0.0084	No	0.01	No
Y4-1	Yaounde	Dieldrin	Black beans	0.003	0.00251166	0.0084	No	0.01	No
Y4-2	Yaounde	Dieldrin	Black beans	0.0054	0.00251166	0.0084	No	0.01	No
Y4-3	Yaounde	Dieldrin	Black beans	0	0.00251166	0.0084	No	0.01	No
B7-2	Bafoussam	Dieldrin	Chili pepper	0.2805	0.00182394	0.0061	Yes	0.01	Yes
B7-3	Bafoussam	Dieldrin	Chili pepper	0.2238	0.00182394	0.0061	Yes	0.01	Yes
B7-4	Bafoussam	Dieldrin	Chili pepper	0.0264	0.00182394	0.0061	Yes	0.01	Yes
D7-4	Douala	Dieldrin	Chili pepper	0.0312	0.00182394	0.0061	Yes	0.01	Yes
Y7-1	Yaounde	Dieldrin	Chili pepper	0.0252	0.00182394	0.0061	Yes	0.01	Yes
Y7-5	Yaounde	Dieldrin	Chili pepper	0.0072	0.00182394	0.0061	Yes	0.01	No
B7-1	Bafoussam	Dieldrin	Chili pepper	0	0.00182394	0.0061	No	0.01	No
B7-5	Bafoussam	Dieldrin	Chili pepper	0	0.00182394	0.0061	No	0.01	No
D7-1	Douala	Dieldrin	Chili pepper	0	0.00182394	0.0061	No	0.01	No
D7-2	Douala	Dieldrin	Chili pepper	0	0.00182394	0.0061	No	0.01	No
D7-3	Douala	Dieldrin	Chili pepper	0	0.00182394	0.0061	No	0.01	No
D7-5	Douala	Dieldrin	Chili pepper	0	0.00182394	0.0061	No	0.01	No
Y7-2	Yaounde	Dieldrin	Chili pepper	0	0.00182394	0.0061	No	0.01	No
Y7-3	Yaounde	Dieldrin	Chili pepper	0	0.00182394	0.0061	No	0.01	No
Y7-4	Yaounde	Dieldrin	Chili pepper	0	0.00182394	0.0061	No	0.01	No
B10-1	Bafoussam	Dieldrin	Cocoa	0.0045	0.00762469	0.0255	No	0.05	No
B10-2	Bafoussam	Dieldrin	Cocoa	0	0.00762469	0.0255	No	0.05	No
B10-3	Bafoussam	Dieldrin	Cocoa	0.0042	0.00762469	0.0255	No	0.05	No
B10-4	Bafoussam	Dieldrin	Cocoa	0	0.00762469	0.0255	No	0.05	No
B10-5	Bafoussam	Dieldrin	Cocoa	0.0042	0.00762469	0.0255	No	0.05	No
D10-1	Douala	Dieldrin	Cocoa	0.0045	0.00762469	0.0255	No	0.05	No
D10-2	Douala	Dieldrin	Cocoa	0.0045	0.00762469	0.0255	No	0.05	No
D10-3	Douala	Dieldrin	Cocoa	0.0042	0.00762469	0.0255	No	0.05	No
D10-4	Douala	Dieldrin	Cocoa	0.0048	0.00762469	0.0255	No	0.05	No
D10-5	Douala	Dieldrin	Cocoa	0.0048	0.00762469	0.0255	No	0.05	No
Y10-1	Yaounde	Dieldrin	Cocoa	0.0033	0.00762469	0.0255	No	0.05	No
Y10-2	Yaounde	Dieldrin	Cocoa	0.0048	0.00762469	0.0255	No	0.05	No
Y10-3	Yaounde	Dieldrin	Cocoa	0.0045	0.00762469	0.0255	No	0.05	No
Y10-4	Yaounde	Dieldrin	Cocoa	0.0042	0.00762469	0.0255	No	0.05	No
Y10-5	Yaounde	Dieldrin	Cocoa	0.0042	0.00762469	0.0255	No	0.05	No
B9-1	Bafoussam	Dieldrin	Coffee	0.0042	0.00301997	0.0101	No	0.02	No
B9-2	Bafoussam	Dieldrin	Coffee	0.0051	0.00301997	0.0101	No	0.02	No
B9-3	Bafoussam	Dieldrin	Coffee	0.0066	0.00301997	0.0101	No	0.02	No
B9-4	Bafoussam	Dieldrin	Coffee	0.0051	0.00301997	0.0101	No	0.02	No
B9-5	Bafoussam	Dieldrin	Coffee	0.0042	0.00301997	0.0101	No	0.02	No
D9-1	Douala	Dieldrin	Coffee	0.0039	0.00301997	0.0101	No	0.02	No
D9-2	Douala	Dieldrin	Coffee	0.0039	0.00301997	0.0101	No	0.02	No
D9-3	Douala	Dieldrin	Coffee	0.0069	0.00301997	0.0101	No	0.02	No
D9-4	Douala	Dieldrin	Coffee	0.0039	0.00301997	0.0101	No	0.02	No
D9-5	Douala	Dieldrin	Coffee	0.0039	0.00301997	0.0101	No	0.02	No
B6-1	Bafoussam	Dieldrin	Cowpea	0.0234	0.00251166	0.0084	Yes	0.01	Yes
B6-2	Bafoussam	Dieldrin	Cowpea	0.0093	0.00251166	0.0084	Yes	0.01	No
Y6-4	Yaounde	Dieldrin	Cowpea	0.0249	0.00251166	0.0084	Yes	0.01	Yes
Y6-5	Yaounde	Dieldrin	Cowpea	0.0123	0.00251166	0.0084	Yes	0.01	Yes
B6-3	Bafoussam	Dieldrin	Cowpea	0	0.00251166	0.0084	No	0.01	No
B6-4	Bafoussam	Dieldrin	Cowpea	0	0.00251166	0.0084	No	0.01	No
B6-5	Bafoussam	Dieldrin	Cowpea	0.0072	0.00251166	0.0084	No	0.01	No
D6-1	Douala	Dieldrin	Cowpea	0.0039	0.00251166	0.0084	No	0.01	No
D6-2	Douala	Dieldrin	Cowpea	0	0.00251166	0.0084	No	0.01	No
D6-3	Douala	Dieldrin	Cowpea	0.0042	0.00251166	0.0084	No	0.01	No
D6-4	Douala	Dieldrin	Cowpea	0	0.00251166	0.0084	No	0.01	No
D6-5	Douala	Dieldrin	Cowpea	0	0.00251166	0.0084	No	0.01	No
Y6-1	Yaounde	Dieldrin	Cowpea	0.0033	0.00251166	0.0084	No	0.01	No
Y6-2	Yaounde	Dieldrin	Cowpea	0.0039	0.00251166	0.0084	No	0.01	No
Y6-3	Yaounde	Dieldrin	Cowpea	0.0042	0.00251166	0.0084	No	0.01	No
B8-1	Bafoussam	Dieldrin	Egusi seeds	0.0057	0.000777419	0.0026	Yes	N/A	No
B8-2	Bafoussam	Dieldrin	Egusi seeds	0.0057	0.000777419	0.0026	Yes	N/A	No
B8-3	Bafoussam	Dieldrin	Egusi seeds	0.0114	0.000777419	0.0026	Yes	N/A	No
B8-4	Bafoussam	Dieldrin	Egusi seeds	0.0057	0.000777419	0.0026	Yes	N/A	No
B8-5	Bafoussam	Dieldrin	Egusi seeds	0.00684	0.000777419	0.0026	Yes	N/A	No
D8-1	Douala	Dieldrin	Egusi seeds	0.00969	0.000777419	0.0026	Yes	N/A	No
D8-3	Douala	Dieldrin	Egusi seeds	0.00627	0.000777419	0.0026	Yes	N/A	No
D8-4	Douala	Dieldrin	Egusi seeds	0.00627	0.000777419	0.0026	Yes	N/A	No
D8-5	Douala	Dieldrin	Egusi seeds	0.00741	0.000777419	0.0026	Yes	N/A	No
Y8-1	Yaounde	Dieldrin	Egusi seeds	0.01083	0.000777419	0.0026	Yes	N/A	No
Y8-2	Yaounde	Dieldrin	Egusi seeds	0.00684	0.000777419	0.0026	Yes	N/A	No
Y8-3	Yaounde	Dieldrin	Egusi seeds	0.00798	0.000777419	0.0026	Yes	N/A	No
Y8-4	Yaounde	Dieldrin	Egusi seeds	0.00684	0.000777419	0.0026	Yes	N/A	No
Y8-5	Yaounde	Dieldrin	Egusi seeds	0.00684	0.000777419	0.0026	Yes	N/A	No
D8-2	Douala	Dieldrin	Egusi seeds	0	0.000777419	0.0026	No	N/A	No
B1-3	Bafoussam	Dieldrin	Groundnuts	0.0294	0.000478412	0.0016	Yes	0.02	Yes
B1-5	Bafoussam	Dieldrin	Groundnuts	0.0036	0.000478412	0.0016	Yes	0.02	No
D1-1	Douala	Dieldrin	Groundnuts	0.0042	0.000478412	0.0016	Yes	0.02	No
D1-2	Douala	Dieldrin	Groundnuts	0.0033	0.000478412	0.0016	Yes	0.02	No
D1-3	Douala	Dieldrin	Groundnuts	0.0036	0.000478412	0.0016	Yes	0.02	No
D1-4	Douala	Dieldrin	Groundnuts	0.0042	0.000478412	0.0016	Yes	0.02	No
D1-5	Douala	Dieldrin	Groundnuts	0.0033	0.000478412	0.0016	Yes	0.02	No
Y1-2	Yaounde	Dieldrin	Groundnuts	0.0045	0.000478412	0.0016	Yes	0.02	No
Y1-4	Yaounde	Dieldrin	Groundnuts	0.0111	0.000478412	0.0016	Yes	0.02	No
Y1-5	Yaounde	Dieldrin	Groundnuts	0.0042	0.000478412	0.0016	Yes	0.02	No
B1-1	Bafoussam	Dieldrin	Groundnuts	0	0.000478412	0.0016	No	0.02	No
B1-2	Bafoussam	Dieldrin	Groundnuts	0	0.000478412	0.0016	No	0.02	No
B1-4	Bafoussam	Dieldrin	Groundnuts	0	0.000478412	0.0016	No	0.02	No
Y1-1	Yaounde	Dieldrin	Groundnuts	0	0.000478412	0.0016	No	0.02	No
Y1-3	Yaounde	Dieldrin	Groundnuts	0	0.000478412	0.0016	No	0.02	No
Y3-5	Yaounde	Dieldrin	Kidney beans	0.0105	0.00251166	0.0084	Yes	0.01	Yes
B3-1	Bafoussam	Dieldrin	Kidney beans	0	0.00251166	0.0084	No	0.01	No
B3-2	Bafoussam	Dieldrin	Kidney beans	0.0051	0.00251166	0.0084	No	0.01	No
B3-3	Bafoussam	Dieldrin	Kidney beans	0.0051	0.00251166	0.0084	No	0.01	No
B3-4	Bafoussam	Dieldrin	Kidney beans	0.0039	0.00251166	0.0084	No	0.01	No
B3-5	Bafoussam	Dieldrin	Kidney beans	0	0.00251166	0.0084	No	0.01	No
D3-1	Douala	Dieldrin	Kidney beans	0.0042	0.00251166	0.0084	No	0.01	No
D3-2	Douala	Dieldrin	Kidney beans	0.006	0.00251166	0.0084	No	0.01	No
D3-3	Douala	Dieldrin	Kidney beans	0.0057	0.00251166	0.0084	No	0.01	No
D3-4	Douala	Dieldrin	Kidney beans	0.0045	0.00251166	0.0084	No	0.01	No
D3-5	Douala	Dieldrin	Kidney beans	0.0057	0.00251166	0.0084	No	0.01	No
Y3-1	Yaounde	Dieldrin	Kidney beans	0.0039	0.00251166	0.0084	No	0.01	No
Y3-2	Yaounde	Dieldrin	Kidney beans	0.0033	0.00251166	0.0084	No	0.01	No
Y3-3	Yaounde	Dieldrin	Kidney beans	0	0.00251166	0.0084	No	0.01	No
Y3-4	Yaounde	Dieldrin	Kidney beans	0	0.00251166	0.0084	No	0.01	No
B11-1	Bafoussam	Dieldrin	Maize	0.0072	0.00149504	0.005	Yes	0.01	No
B11-2	Bafoussam	Dieldrin	Maize	0.0135	0.00149504	0.005	Yes	0.01	Yes
B11-3	Bafoussam	Dieldrin	Maize	0.0066	0.00149504	0.005	Yes	0.01	No
B11-4	Bafoussam	Dieldrin	Maize	0.0087	0.00149504	0.005	Yes	0.01	No
B11-5	Bafoussam	Dieldrin	Maize	0.2871	0.00149504	0.005	Yes	0.01	Yes
D11-1	Douala	Dieldrin	Maize	0.0126	0.00149504	0.005	Yes	0.01	Yes
D11-3	Douala	Dieldrin	Maize	0.0057	0.00149504	0.005	Yes	0.01	No
D11-4	Douala	Dieldrin	Maize	0.0081	0.00149504	0.005	Yes	0.01	No
D11-5	Douala	Dieldrin	Maize	0.0054	0.00149504	0.005	Yes	0.01	No
Y11-1	Yaounde	Dieldrin	Maize	0.0188151	0.00149504	0.005	Yes	0.01	Yes
Y11-2	Yaounde	Dieldrin	Maize	0.0105378	0.00149504	0.005	Yes	0.01	Yes
Y11-3	Yaounde	Dieldrin	Maize	0.0060591	0.00149504	0.005	Yes	0.01	No
Y11-4	Yaounde	Dieldrin	Maize	0.006378	0.00149504	0.005	Yes	0.01	No
Y11-5	Yaounde	Dieldrin	Maize	0.0248742	0.00149504	0.005	Yes	0.01	Yes
D11-2	Douala	Dieldrin	Maize	0.0045	0.00149504	0.005	No	0.01	No
B2-1	Bafoussam	Dieldrin	Soybeans	0.0033	0.00648846	0.0217	No	0.02	No
B2-2	Bafoussam	Dieldrin	Soybeans	0.003	0.00648846	0.0217	No	0.02	No
B2-3	Bafoussam	Dieldrin	Soybeans	0	0.00648846	0.0217	No	0.02	No
B2-4	Bafoussam	Dieldrin	Soybeans	0	0.00648846	0.0217	No	0.02	No
B2-5	Bafoussam	Dieldrin	Soybeans	0	0.00648846	0.0217	No	0.02	No
D2-1	Douala	Dieldrin	Soybeans	0	0.00648846	0.0217	No	0.02	No
D2-2	Douala	Dieldrin	Soybeans	0	0.00648846	0.0217	No	0.02	No
D2-3	Douala	Dieldrin	Soybeans	0	0.00648846	0.0217	No	0.02	No
D2-4	Douala	Dieldrin	Soybeans	0	0.00648846	0.0217	No	0.02	No
D2-5	Douala	Dieldrin	Soybeans	0.0045	0.00648846	0.0217	No	0.02	No
Y2-1	Yaounde	Dieldrin	Soybeans	0	0.00648846	0.0217	No	0.02	No
Y2-2	Yaounde	Dieldrin	Soybeans	0	0.00648846	0.0217	No	0.02	No
Y2-3	Yaounde	Dieldrin	Soybeans	0	0.00648846	0.0217	No	0.02	No
Y2-4	Yaounde	Dieldrin	Soybeans	0.0036	0.00648846	0.0217	No	0.02	No
Y2-5	Yaounde	Dieldrin	Soybeans	0.0057	0.00648846	0.0217	No	0.02	No
B12-1	Bafoussam	Dieldrin	White pepper	0.0048	0.0163856	0.0548	No	0.1	No
B12-2	Bafoussam	Dieldrin	White pepper	0.0078	0.0163856	0.0548	No	0.1	No
B12-3	Bafoussam	Dieldrin	White pepper	0.0042	0.0163856	0.0548	No	0.1	No
B12-4	Bafoussam	Dieldrin	White pepper	0.0072	0.0163856	0.0548	No	0.1	No
B12-5	Bafoussam	Dieldrin	White pepper	0.0072	0.0163856	0.0548	No	0.1	No
D12-1	Douala	Dieldrin	White pepper	0.006	0.0163856	0.0548	No	0.1	No
D12-2	Douala	Dieldrin	White pepper	0.0084	0.0163856	0.0548	No	0.1	No
D12-3	Douala	Dieldrin	White pepper	0	0.0163856	0.0548	No	0.1	No
D12-4	Douala	Dieldrin	White pepper	0.0081	0.0163856	0.0548	No	0.1	No
D12-5	Douala	Dieldrin	White pepper	0.0057	0.0163856	0.0548	No	0.1	No
Y12-1	Yaounde	Dieldrin	White pepper	0.0039	0.0163856	0.0548	No	0.1	No
Y12-2	Yaounde	Dieldrin	White pepper	0.0063	0.0163856	0.0548	No	0.1	No
Y12-3	Yaounde	Dieldrin	White pepper	0.0063	0.0163856	0.0548	No	0.1	No
Y12-4	Yaounde	Dieldrin	White pepper	0.0036	0.0163856	0.0548	No	0.1	No
Y12-5	Yaounde	Dieldrin	White pepper	0.006	0.0163856	0.0548	No	0.1	No
B4-1	Bafoussam	Endrin	Black beans	0.009	0.00242196	0.0081	Yes	0.01	No
B4-3	Bafoussam	Endrin	Black beans	0.0081	0.00242196	0.0081	Yes	0.01	No
D4-2	Douala	Endrin	Black beans	0.0087	0.00242196	0.0081	Yes	0.01	No
Y4-4	Yaounde	Endrin	Black beans	0.0081	0.00242196	0.0081	Yes	0.01	No
B4-2	Bafoussam	Endrin	Black beans	0.0048	0.00242196	0.0081	No	0.01	No
B4-4	Bafoussam	Endrin	Black beans	0.0078	0.00242196	0.0081	No	0.01	No
B4-5	Bafoussam	Endrin	Black beans	0	0.00242196	0.0081	No	0.01	No
D4-1	Douala	Endrin	Black beans	0	0.00242196	0.0081	No	0.01	No
D4-3	Douala	Endrin	Black beans	0	0.00242196	0.0081	No	0.01	No
D4-4	Douala	Endrin	Black beans	0.003	0.00242196	0.0081	No	0.01	No
D4-5	Douala	Endrin	Black beans	0	0.00242196	0.0081	No	0.01	No
Y4-1	Yaounde	Endrin	Black beans	0.0075	0.00242196	0.0081	No	0.01	No
Y4-2	Yaounde	Endrin	Black beans	0.0078	0.00242196	0.0081	No	0.01	No
Y4-3	Yaounde	Endrin	Black beans	0	0.00242196	0.0081	No	0.01	No
Y4-5	Yaounde	Endrin	Black beans	0	0.00242196	0.0081	No	0.01	No
B7-3	Bafoussam	Endrin	Chili pepper	0.0321	0.00349839	0.0117	Yes	0.01	Yes
B7-4	Bafoussam	Endrin	Chili pepper	0.0126	0.00349839	0.0117	Yes	0.01	Yes
B7-5	Bafoussam	Endrin	Chili pepper	0.0402	0.00349839	0.0117	Yes	0.01	Yes
D7-4	Douala	Endrin	Chili pepper	0.0459	0.00349839	0.0117	Yes	0.01	Yes
D7-5	Douala	Endrin	Chili pepper	0.0216	0.00349839	0.0117	Yes	0.01	Yes
Y7-3	Yaounde	Endrin	Chili pepper	0.054	0.00349839	0.0117	Yes	0.01	Yes
Y7-4	Yaounde	Endrin	Chili pepper	0.0324	0.00349839	0.0117	Yes	0.01	Yes
B7-1	Bafoussam	Endrin	Chili pepper	0	0.00349839	0.0117	No	0.01	No
B7-2	Bafoussam	Endrin	Chili pepper	0	0.00349839	0.0117	No	0.01	No
D7-1	Douala	Endrin	Chili pepper	0	0.00349839	0.0117	No	0.01	No
D7-2	Douala	Endrin	Chili pepper	0	0.00349839	0.0117	No	0.01	No
D7-3	Douala	Endrin	Chili pepper	0	0.00349839	0.0117	No	0.01	No
Y7-1	Yaounde	Endrin	Chili pepper	0.0063	0.00349839	0.0117	No	0.01	No
Y7-2	Yaounde	Endrin	Chili pepper	0.0084	0.00349839	0.0117	No	0.01	No
Y7-5	Yaounde	Endrin	Chili pepper	0.0042	0.00349839	0.0117	No	0.01	No
B10-1	Bafoussam	Endrin	Cocoa	0.0087	0.00436551	0.0146	No	0.01	No
B10-2	Bafoussam	Endrin	Cocoa	0	0.00436551	0.0146	No	0.01	No
B10-3	Bafoussam	Endrin	Cocoa	0.0096	0.00436551	0.0146	No	0.01	No
B10-4	Bafoussam	Endrin	Cocoa	0	0.00436551	0.0146	No	0.01	No
B10-5	Bafoussam	Endrin	Cocoa	0.0021	0.00436551	0.0146	No	0.01	No
D10-1	Douala	Endrin	Cocoa	0	0.00436551	0.0146	No	0.01	No
D10-2	Douala	Endrin	Cocoa	0	0.00436551	0.0146	No	0.01	No
D10-3	Douala	Endrin	Cocoa	0	0.00436551	0.0146	No	0.01	No
D10-4	Douala	Endrin	Cocoa	0.0117	0.00436551	0.0146	No	0.01	Yes
D10-5	Douala	Endrin	Cocoa	0	0.00436551	0.0146	No	0.01	No
Y10-1	Yaounde	Endrin	Cocoa	0	0.00436551	0.0146	No	0.01	No
Y10-2	Yaounde	Endrin	Cocoa	0.0096	0.00436551	0.0146	No	0.01	No
Y10-3	Yaounde	Endrin	Cocoa	0	0.00436551	0.0146	No	0.01	No
Y10-4	Yaounde	Endrin	Cocoa	0.009	0.00436551	0.0146	No	0.01	No
Y10-5	Yaounde	Endrin	Cocoa	0	0.00436551	0.0146	No	0.01	No
D9-3	Douala	Endrin	Coffee	0.0171	0.00379739	0.0127	Yes	0.01	Yes
D9-5	Douala	Endrin	Coffee	0.0138	0.00379739	0.0127	Yes	0.01	Yes
B9-1	Bafoussam	Endrin	Coffee	0	0.00379739	0.0127	No	0.01	No
B9-2	Bafoussam	Endrin	Coffee	0	0.00379739	0.0127	No	0.01	No
B9-3	Bafoussam	Endrin	Coffee	0	0.00379739	0.0127	No	0.01	No
B9-4	Bafoussam	Endrin	Coffee	0.0078	0.00379739	0.0127	No	0.01	No
B9-5	Bafoussam	Endrin	Coffee	0.0081	0.00379739	0.0127	No	0.01	No
D9-1	Douala	Endrin	Coffee	0	0.00379739	0.0127	No	0.01	No
D9-2	Douala	Endrin	Coffee	0	0.00379739	0.0127	No	0.01	No
D9-4	Douala	Endrin	Coffee	0	0.00379739	0.0127	No	0.01	No
B6-2	Bafoussam	Endrin	Cowpea	0.0081	0.00242196	0.0081	Yes	0.01	No
B6-5	Bafoussam	Endrin	Cowpea	0.021	0.00242196	0.0081	Yes	0.01	Yes
D6-1	Douala	Endrin	Cowpea	0.0099	0.00242196	0.0081	Yes	0.01	No
D6-2	Douala	Endrin	Cowpea	0.0081	0.00242196	0.0081	Yes	0.01	No
D6-3	Douala	Endrin	Cowpea	0.0129	0.00242196	0.0081	Yes	0.01	Yes
D6-4	Douala	Endrin	Cowpea	0.0093	0.00242196	0.0081	Yes	0.01	No
Y6-1	Yaounde	Endrin	Cowpea	0.0096	0.00242196	0.0081	Yes	0.01	No
Y6-2	Yaounde	Endrin	Cowpea	0.0138	0.00242196	0.0081	Yes	0.01	Yes
Y6-3	Yaounde	Endrin	Cowpea	0.0084	0.00242196	0.0081	Yes	0.01	No
B6-1	Bafoussam	Endrin	Cowpea	0.0078	0.00242196	0.0081	No	0.01	No
B6-3	Bafoussam	Endrin	Cowpea	0	0.00242196	0.0081	No	0.01	No
B6-4	Bafoussam	Endrin	Cowpea	0	0.00242196	0.0081	No	0.01	No
D6-5	Douala	Endrin	Cowpea	0	0.00242196	0.0081	No	0.01	No
Y6-4	Yaounde	Endrin	Cowpea	0	0.00242196	0.0081	No	0.01	No
Y6-5	Yaounde	Endrin	Cowpea	0	0.00242196	0.0081	No	0.01	No
Y8-1	Yaounde	Endrin	Egusi seeds	0.0483	0.00499342	0.0167	Yes	N/A	No
B8-1	Bafoussam	Endrin	Egusi seeds	0.0078	0.00499342	0.0167	No	N/A	No
B8-2	Bafoussam	Endrin	Egusi seeds	0.0081	0.00499342	0.0167	No	N/A	No
B8-3	Bafoussam	Endrin	Egusi seeds	0.0033	0.00499342	0.0167	No	N/A	No
B8-4	Bafoussam	Endrin	Egusi seeds	0.0021	0.00499342	0.0167	No	N/A	No
B8-5	Bafoussam	Endrin	Egusi seeds	0.0084	0.00499342	0.0167	No	N/A	No
D8-1	Douala	Endrin	Egusi seeds	0.0102	0.00499342	0.0167	No	N/A	No
D8-2	Douala	Endrin	Egusi seeds	0.0099	0.00499342	0.0167	No	N/A	No
D8-3	Douala	Endrin	Egusi seeds	0.0087	0.00499342	0.0167	No	N/A	No
D8-4	Douala	Endrin	Egusi seeds	0.0087	0.00499342	0.0167	No	N/A	No
D8-5	Douala	Endrin	Egusi seeds	0.0084	0.00499342	0.0167	No	N/A	No
Y8-2	Yaounde	Endrin	Egusi seeds	0.0135	0.00499342	0.0167	No	N/A	No
Y8-3	Yaounde	Endrin	Egusi seeds	0.0078	0.00499342	0.0167	No	N/A	No
Y8-4	Yaounde	Endrin	Egusi seeds	0.0084	0.00499342	0.0167	No	N/A	No
Y8-5	Yaounde	Endrin	Egusi seeds	0.0084	0.00499342	0.0167	No	N/A	No
D1-2	Douala	Endrin	Groundnuts	0.0075	0.000956823	0.0032	Yes	0.01	No
D1-4	Douala	Endrin	Groundnuts	0.0075	0.000956823	0.0032	Yes	0.01	No
D1-5	Douala	Endrin	Groundnuts	0.0075	0.000956823	0.0032	Yes	0.01	No
Y1-2	Yaounde	Endrin	Groundnuts	0.0039	0.000956823	0.0032	Yes	0.01	No
Y1-3	Yaounde	Endrin	Groundnuts	0.0078	0.000956823	0.0032	Yes	0.01	No
B1-1	Bafoussam	Endrin	Groundnuts	0	0.000956823	0.0032	No	0.01	No
B1-2	Bafoussam	Endrin	Groundnuts	0	0.000956823	0.0032	No	0.01	No
B1-3	Bafoussam	Endrin	Groundnuts	0	0.000956823	0.0032	No	0.01	No
B1-4	Bafoussam	Endrin	Groundnuts	0	0.000956823	0.0032	No	0.01	No
B1-5	Bafoussam	Endrin	Groundnuts	0	0.000956823	0.0032	No	0.01	No
D1-1	Douala	Endrin	Groundnuts	0	0.000956823	0.0032	No	0.01	No
D1-3	Douala	Endrin	Groundnuts	0	0.000956823	0.0032	No	0.01	No
Y1-1	Yaounde	Endrin	Groundnuts	0	0.000956823	0.0032	No	0.01	No
Y1-4	Yaounde	Endrin	Groundnuts	0	0.000956823	0.0032	No	0.01	No
Y1-5	Yaounde	Endrin	Groundnuts	0	0.000956823	0.0032	No	0.01	No
B3-2	Bafoussam	Endrin	Kidney beans	0.0081	0.00242196	0.0081	Yes	0.01	No
B3-3	Bafoussam	Endrin	Kidney beans	0.0111	0.00242196	0.0081	Yes	0.01	Yes
B3-5	Bafoussam	Endrin	Kidney beans	0.0081	0.00242196	0.0081	Yes	0.01	No
D3-5	Douala	Endrin	Kidney beans	0.0081	0.00242196	0.0081	Yes	0.01	No
B3-1	Bafoussam	Endrin	Kidney beans	0.0078	0.00242196	0.0081	No	0.01	No
B3-4	Bafoussam	Endrin	Kidney beans	0	0.00242196	0.0081	No	0.01	No
D3-1	Douala	Endrin	Kidney beans	0	0.00242196	0.0081	No	0.01	No
D3-2	Douala	Endrin	Kidney beans	0	0.00242196	0.0081	No	0.01	No
D3-3	Douala	Endrin	Kidney beans	0.0021	0.00242196	0.0081	No	0.01	No
D3-4	Douala	Endrin	Kidney beans	0.0078	0.00242196	0.0081	No	0.01	No
Y3-1	Yaounde	Endrin	Kidney beans	0	0.00242196	0.0081	No	0.01	No
Y3-2	Yaounde	Endrin	Kidney beans	0	0.00242196	0.0081	No	0.01	No
Y3-3	Yaounde	Endrin	Kidney beans	0	0.00242196	0.0081	No	0.01	No
Y3-4	Yaounde	Endrin	Kidney beans	0	0.00242196	0.0081	No	0.01	No
Y3-5	Yaounde	Endrin	Kidney beans	0	0.00242196	0.0081	No	0.01	No
B11-3	Bafoussam	Endrin	Maize	0.0183	0.0041861	0.014	Yes	0.01	Yes
B11-4	Bafoussam	Endrin	Maize	0.0249	0.0041861	0.014	Yes	0.01	Yes
B11-5	Bafoussam	Endrin	Maize	0.0261	0.0041861	0.014	Yes	0.01	Yes
D11-1	Douala	Endrin	Maize	0.0375	0.0041861	0.014	Yes	0.01	Yes
D11-2	Douala	Endrin	Maize	0.0432	0.0041861	0.014	Yes	0.01	Yes
D11-4	Douala	Endrin	Maize	0.0396	0.0041861	0.014	Yes	0.01	Yes
Y11-3	Yaounde	Endrin	Maize	0.0175395	0.0041861	0.014	Yes	0.01	Yes
Y11-4	Yaounde	Endrin	Maize	0.0197718	0.0041861	0.014	Yes	0.01	Yes
Y11-5	Yaounde	Endrin	Maize	0.0149883	0.0041861	0.014	Yes	0.01	Yes
B11-1	Bafoussam	Endrin	Maize	0	0.0041861	0.014	No	0.01	No
B11-2	Bafoussam	Endrin	Maize	0.0084	0.0041861	0.014	No	0.01	No
D11-3	Douala	Endrin	Maize	0.0087	0.0041861	0.014	No	0.01	No
D11-5	Douala	Endrin	Maize	0.012	0.0041861	0.014	No	0.01	Yes
Y11-1	Yaounde	Endrin	Maize	0.0121182	0.0041861	0.014	No	0.01	Yes
Y11-2	Yaounde	Endrin	Maize	0.0133749	0.0041861	0.014	No	0.01	Yes
B2-1	Bafoussam	Endrin	Soybeans	0	0.0042459	0.0142	No	0.01	No
B2-2	Bafoussam	Endrin	Soybeans	0	0.0042459	0.0142	No	0.01	No
B2-3	Bafoussam	Endrin	Soybeans	0.0084	0.0042459	0.0142	No	0.01	No
B2-4	Bafoussam	Endrin	Soybeans	0.0057	0.0042459	0.0142	No	0.01	No
B2-5	Bafoussam	Endrin	Soybeans	0.0078	0.0042459	0.0142	No	0.01	No
D2-1	Douala	Endrin	Soybeans	0	0.0042459	0.0142	No	0.01	No
D2-2	Douala	Endrin	Soybeans	0.0087	0.0042459	0.0142	No	0.01	No
D2-3	Douala	Endrin	Soybeans	0.0087	0.0042459	0.0142	No	0.01	No
D2-4	Douala	Endrin	Soybeans	0.0087	0.0042459	0.0142	No	0.01	No
D2-5	Douala	Endrin	Soybeans	0.0108	0.0042459	0.0142	No	0.01	Yes
Y2-1	Yaounde	Endrin	Soybeans	0	0.0042459	0.0142	No	0.01	No
Y2-2	Yaounde	Endrin	Soybeans	0	0.0042459	0.0142	No	0.01	No
Y2-3	Yaounde	Endrin	Soybeans	0.0096	0.0042459	0.0142	No	0.01	No
Y2-4	Yaounde	Endrin	Soybeans	0.0084	0.0042459	0.0142	No	0.01	No
Y2-5	Yaounde	Endrin	Soybeans	0.0081	0.0042459	0.0142	No	0.01	No
D12-3	Douala	Endrin	White pepper	0.0351	0.0100765	0.0337	Yes	0.1	No
B12-1	Bafoussam	Endrin	White pepper	0.0036	0.0100765	0.0337	No	0.1	No
B12-2	Bafoussam	Endrin	White pepper	0.0252	0.0100765	0.0337	No	0.1	No
B12-3	Bafoussam	Endrin	White pepper	0.0075	0.0100765	0.0337	No	0.1	No
B12-4	Bafoussam	Endrin	White pepper	0.0225	0.0100765	0.0337	No	0.1	No
B12-5	Bafoussam	Endrin	White pepper	0.021	0.0100765	0.0337	No	0.1	No
D12-1	Douala	Endrin	White pepper	0.0303	0.0100765	0.0337	No	0.1	No
D12-2	Douala	Endrin	White pepper	0	0.0100765	0.0337	No	0.1	No
D12-4	Douala	Endrin	White pepper	0	0.0100765	0.0337	No	0.1	No
D12-5	Douala	Endrin	White pepper	0.0192	0.0100765	0.0337	No	0.1	No
Y12-1	Yaounde	Endrin	White pepper	0.0168	0.0100765	0.0337	No	0.1	No
Y12-2	Yaounde	Endrin	White pepper	0.0162	0.0100765	0.0337	No	0.1	No
Y12-3	Yaounde	Endrin	White pepper	0.0183	0.0100765	0.0337	No	0.1	No
Y12-4	Yaounde	Endrin	White pepper	0.0117	0.0100765	0.0337	No	0.1	No
Y12-5	Yaounde	Endrin	White pepper	0.0312	0.0100765	0.0337	No	0.1	No
B4-1	Bafoussam	Heptachlor	Black beans	0.0216	0.00140533	0.0047	Yes	0.01	Yes
B4-2	Bafoussam	Heptachlor	Black beans	0.1038	0.00140533	0.0047	Yes	0.01	Yes
B4-3	Bafoussam	Heptachlor	Black beans	0.0063	0.00140533	0.0047	Yes	0.01	No
D4-1	Douala	Heptachlor	Black beans	0.012	0.00140533	0.0047	Yes	0.01	Yes
Y4-5	Yaounde	Heptachlor	Black beans	0.0054	0.00140533	0.0047	Yes	0.01	No
B4-4	Bafoussam	Heptachlor	Black beans	0.0033	0.00140533	0.0047	No	0.01	No
B4-5	Bafoussam	Heptachlor	Black beans	0	0.00140533	0.0047	No	0.01	No
D4-2	Douala	Heptachlor	Black beans	0	0.00140533	0.0047	No	0.01	No
D4-3	Douala	Heptachlor	Black beans	0.0042	0.00140533	0.0047	No	0.01	No
D4-4	Douala	Heptachlor	Black beans	0	0.00140533	0.0047	No	0.01	No
D4-5	Douala	Heptachlor	Black beans	0	0.00140533	0.0047	No	0.01	No
Y4-1	Yaounde	Heptachlor	Black beans	0.0042	0.00140533	0.0047	No	0.01	No
Y4-2	Yaounde	Heptachlor	Black beans	0.0045	0.00140533	0.0047	No	0.01	No
Y4-3	Yaounde	Heptachlor	Black beans	0	0.00140533	0.0047	No	0.01	No
Y4-4	Yaounde	Heptachlor	Black beans	0	0.00140533	0.0047	No	0.01	No
B7-1	Bafoussam	Heptachlor	Chili pepper	0.3072	0.01806	0.0604	Yes	0.01	Yes
B7-4	Bafoussam	Heptachlor	Chili pepper	0.3993	0.01806	0.0604	Yes	0.01	Yes
D7-1	Douala	Heptachlor	Chili pepper	0.1881	0.01806	0.0604	Yes	0.01	Yes
D7-2	Douala	Heptachlor	Chili pepper	0.0921	0.01806	0.0604	Yes	0.01	Yes
Y7-3	Yaounde	Heptachlor	Chili pepper	0.1128	0.01806	0.0604	Yes	0.01	Yes
Y7-5	Yaounde	Heptachlor	Chili pepper	0.0687	0.01806	0.0604	Yes	0.01	Yes
B7-2	Bafoussam	Heptachlor	Chili pepper	0.033	0.01806	0.0604	No	0.01	Yes
B7-3	Bafoussam	Heptachlor	Chili pepper	0.0174	0.01806	0.0604	No	0.01	Yes
B7-5	Bafoussam	Heptachlor	Chili pepper	0.0243	0.01806	0.0604	No	0.01	Yes
D7-3	Douala	Heptachlor	Chili pepper	0.0303	0.01806	0.0604	No	0.01	Yes
D7-4	Douala	Heptachlor	Chili pepper	0.0594	0.01806	0.0604	No	0.01	Yes
D7-5	Douala	Heptachlor	Chili pepper	0.0171	0.01806	0.0604	No	0.01	Yes
Y7-1	Yaounde	Heptachlor	Chili pepper	0.0096	0.01806	0.0604	No	0.01	No
Y7-2	Yaounde	Heptachlor	Chili pepper	0.0312	0.01806	0.0604	No	0.01	Yes
Y7-4	Yaounde	Heptachlor	Chili pepper	0.01575	0.01806	0.0604	No	0.01	Yes
D10-5	Douala	Heptachlor	Cocoa	0.0888	0.00603995	0.0202	Yes	0.02	Yes
B10-1	Bafoussam	Heptachlor	Cocoa	0.0138	0.00603995	0.0202	No	0.02	No
B10-2	Bafoussam	Heptachlor	Cocoa	0.0075	0.00603995	0.0202	No	0.02	No
B10-3	Bafoussam	Heptachlor	Cocoa	0.0087	0.00603995	0.0202	No	0.02	No
B10-4	Bafoussam	Heptachlor	Cocoa	0.0048	0.00603995	0.0202	No	0.02	No
B10-5	Bafoussam	Heptachlor	Cocoa	0.0048	0.00603995	0.0202	No	0.02	No
D10-1	Douala	Heptachlor	Cocoa	0	0.00603995	0.0202	No	0.02	No
D10-2	Douala	Heptachlor	Cocoa	0	0.00603995	0.0202	No	0.02	No
D10-3	Douala	Heptachlor	Cocoa	0.0033	0.00603995	0.0202	No	0.02	No
D10-4	Douala	Heptachlor	Cocoa	0	0.00603995	0.0202	No	0.02	No
Y10-1	Yaounde	Heptachlor	Cocoa	0	0.00603995	0.0202	No	0.02	No
Y10-2	Yaounde	Heptachlor	Cocoa	0.0042	0.00603995	0.0202	No	0.02	No
Y10-3	Yaounde	Heptachlor	Cocoa	0.006	0.00603995	0.0202	No	0.02	No
Y10-4	Yaounde	Heptachlor	Cocoa	0	0.00603995	0.0202	No	0.02	No
Y10-5	Yaounde	Heptachlor	Cocoa	0.0042	0.00603995	0.0202	No	0.02	No
B9-1	Bafoussam	Heptachlor	Coffee	0.0909	0.00451501	0.0151	Yes	0.02	Yes
B9-3	Bafoussam	Heptachlor	Coffee	0.0654	0.00451501	0.0151	Yes	0.02	Yes
B9-2	Bafoussam	Heptachlor	Coffee	0.0069	0.00451501	0.0151	No	0.02	No
B9-4	Bafoussam	Heptachlor	Coffee	0.0042	0.00451501	0.0151	No	0.02	No
B9-5	Bafoussam	Heptachlor	Coffee	0	0.00451501	0.0151	No	0.02	No
D9-1	Douala	Heptachlor	Coffee	0.0039	0.00451501	0.0151	No	0.02	No
D9-2	Douala	Heptachlor	Coffee	0.0036	0.00451501	0.0151	No	0.02	No
D9-3	Douala	Heptachlor	Coffee	0	0.00451501	0.0151	No	0.02	No
D9-4	Douala	Heptachlor	Coffee	0.0039	0.00451501	0.0151	No	0.02	No
D9-5	Douala	Heptachlor	Coffee	0	0.00451501	0.0151	No	0.02	No
B6-1	Bafoussam	Heptachlor	Cowpea	0.0624	0.00140533	0.0047	Yes	0.01	Yes
B6-2	Bafoussam	Heptachlor	Cowpea	0.012	0.00140533	0.0047	Yes	0.01	Yes
B6-3	Bafoussam	Heptachlor	Cowpea	0.0051	0.00140533	0.0047	Yes	0.01	No
B6-4	Bafoussam	Heptachlor	Cowpea	0.0048	0.00140533	0.0047	Yes	0.01	No
B6-5	Bafoussam	Heptachlor	Cowpea	0.0279	0.00140533	0.0047	Yes	0.01	Yes
D6-3	Douala	Heptachlor	Cowpea	0.0108	0.00140533	0.0047	Yes	0.01	Yes
D6-4	Douala	Heptachlor	Cowpea	0.0051	0.00140533	0.0047	Yes	0.01	No
Y6-1	Yaounde	Heptachlor	Cowpea	0.0057	0.00140533	0.0047	Yes	0.01	No
Y6-4	Yaounde	Heptachlor	Cowpea	0.0168	0.00140533	0.0047	Yes	0.01	Yes
Y6-5	Yaounde	Heptachlor	Cowpea	0.0108	0.00140533	0.0047	Yes	0.01	Yes
D6-1	Douala	Heptachlor	Cowpea	0	0.00140533	0.0047	No	0.01	No
D6-2	Douala	Heptachlor	Cowpea	0	0.00140533	0.0047	No	0.01	No
D6-5	Douala	Heptachlor	Cowpea	0	0.00140533	0.0047	No	0.01	No
Y6-2	Yaounde	Heptachlor	Cowpea	0	0.00140533	0.0047	No	0.01	No
Y6-3	Yaounde	Heptachlor	Cowpea	0.0045	0.00140533	0.0047	No	0.01	No
B8-2	Bafoussam	Heptachlor	Egusi seeds	0.0057	0.00149504	0.005	Yes	N/A	No
B8-3	Bafoussam	Heptachlor	Egusi seeds	0.0114	0.00149504	0.005	Yes	N/A	No
B8-5	Bafoussam	Heptachlor	Egusi seeds	0.0063	0.00149504	0.005	Yes	N/A	No
D8-1	Douala	Heptachlor	Egusi seeds	0.0066	0.00149504	0.005	Yes	N/A	No
D8-4	Douala	Heptachlor	Egusi seeds	0.0069	0.00149504	0.005	Yes	N/A	No
D8-5	Douala	Heptachlor	Egusi seeds	0.0069	0.00149504	0.005	Yes	N/A	No
Y8-2	Yaounde	Heptachlor	Egusi seeds	0.0084	0.00149504	0.005	Yes	N/A	No
Y8-3	Yaounde	Heptachlor	Egusi seeds	0.0069	0.00149504	0.005	Yes	N/A	No
Y8-4	Yaounde	Heptachlor	Egusi seeds	0.006	0.00149504	0.005	Yes	N/A	No
Y8-5	Yaounde	Heptachlor	Egusi seeds	0.0093	0.00149504	0.005	Yes	N/A	No
B8-1	Bafoussam	Heptachlor	Egusi seeds	0.0042	0.00149504	0.005	No	N/A	No
B8-4	Bafoussam	Heptachlor	Egusi seeds	0.0048	0.00149504	0.005	No	N/A	No
D8-2	Douala	Heptachlor	Egusi seeds	0	0.00149504	0.005	No	N/A	No
D8-3	Douala	Heptachlor	Egusi seeds	0	0.00149504	0.005	No	N/A	No
Y8-1	Yaounde	Heptachlor	Egusi seeds	0.0045	0.00149504	0.005	No	N/A	No
B1-1	Bafoussam	Heptachlor	Groundnuts	0.0036	0.00239206	0.008	No	0.01	No
B1-2	Bafoussam	Heptachlor	Groundnuts	0.0036	0.00239206	0.008	No	0.01	No
B1-3	Bafoussam	Heptachlor	Groundnuts	0.0039	0.00239206	0.008	No	0.01	No
B1-4	Bafoussam	Heptachlor	Groundnuts	0.0045	0.00239206	0.008	No	0.01	No
B1-5	Bafoussam	Heptachlor	Groundnuts	0.0057	0.00239206	0.008	No	0.01	No
D1-1	Douala	Heptachlor	Groundnuts	0	0.00239206	0.008	No	0.01	No
D1-2	Douala	Heptachlor	Groundnuts	0	0.00239206	0.008	No	0.01	No
D1-3	Douala	Heptachlor	Groundnuts	0	0.00239206	0.008	No	0.01	No
D1-4	Douala	Heptachlor	Groundnuts	0.0039	0.00239206	0.008	No	0.01	No
D1-5	Douala	Heptachlor	Groundnuts	0	0.00239206	0.008	No	0.01	No
Y1-1	Yaounde	Heptachlor	Groundnuts	0.0039	0.00239206	0.008	No	0.01	No
Y1-2	Yaounde	Heptachlor	Groundnuts	0.0042	0.00239206	0.008	No	0.01	No
Y1-3	Yaounde	Heptachlor	Groundnuts	0.0039	0.00239206	0.008	No	0.01	No
Y1-4	Yaounde	Heptachlor	Groundnuts	0.0045	0.00239206	0.008	No	0.01	No
Y1-5	Yaounde	Heptachlor	Groundnuts	0.0051	0.00239206	0.008	No	0.01	No
B3-3	Bafoussam	Heptachlor	Kidney beans	0.0264	0.00140533	0.0047	Yes	0.01	Yes
Y3-1	Yaounde	Heptachlor	Kidney beans	0.0069	0.00140533	0.0047	Yes	0.01	No
Y3-3	Yaounde	Heptachlor	Kidney beans	0.0066	0.00140533	0.0047	Yes	0.01	No
B3-1	Bafoussam	Heptachlor	Kidney beans	0	0.00140533	0.0047	No	0.01	No
B3-2	Bafoussam	Heptachlor	Kidney beans	0	0.00140533	0.0047	No	0.01	No
B3-4	Bafoussam	Heptachlor	Kidney beans	0.0042	0.00140533	0.0047	No	0.01	No
B3-5	Bafoussam	Heptachlor	Kidney beans	0.0036	0.00140533	0.0047	No	0.01	No
D3-1	Douala	Heptachlor	Kidney beans	0	0.00140533	0.0047	No	0.01	No
D3-2	Douala	Heptachlor	Kidney beans	0	0.00140533	0.0047	No	0.01	No
D3-3	Douala	Heptachlor	Kidney beans	0	0.00140533	0.0047	No	0.01	No
D3-4	Douala	Heptachlor	Kidney beans	0	0.00140533	0.0047	No	0.01	No
D3-5	Douala	Heptachlor	Kidney beans	0	0.00140533	0.0047	No	0.01	No
Y3-2	Yaounde	Heptachlor	Kidney beans	0.0036	0.00140533	0.0047	No	0.01	No
Y3-4	Yaounde	Heptachlor	Kidney beans	0	0.00140533	0.0047	No	0.01	No
Y3-5	Yaounde	Heptachlor	Kidney beans	0	0.00140533	0.0047	No	0.01	No
B11-1	Bafoussam	Heptachlor	Maize	0.0165	0.0041562	0.0139	Yes	0.01	Yes
B11-5	Bafoussam	Heptachlor	Maize	0.2796	0.0041562	0.0139	Yes	0.01	Yes
B11-2	Bafoussam	Heptachlor	Maize	0.006	0.0041562	0.0139	No	0.01	No
B11-3	Bafoussam	Heptachlor	Maize	0.0042	0.0041562	0.0139	No	0.01	No
B11-4	Bafoussam	Heptachlor	Maize	0.0045	0.0041562	0.0139	No	0.01	No
D11-1	Douala	Heptachlor	Maize	0.0045	0.0041562	0.0139	No	0.01	No
D11-2	Douala	Heptachlor	Maize	0.0045	0.0041562	0.0139	No	0.01	No
D11-3	Douala	Heptachlor	Maize	0.0069	0.0041562	0.0139	No	0.01	No
D11-4	Douala	Heptachlor	Maize	0.0069	0.0041562	0.0139	No	0.01	No
D11-5	Douala	Heptachlor	Maize	0.0072	0.0041562	0.0139	No	0.01	No
Y11-1	Yaounde	Heptachlor	Maize	0.0044646	0.0041562	0.0139	No	0.01	No
Y11-2	Yaounde	Heptachlor	Maize	0.0102048	0.0041562	0.0139	No	0.01	Yes
Y11-3	Yaounde	Heptachlor	Maize	0.0057402	0.0041562	0.0139	No	0.01	No
Y11-4	Yaounde	Heptachlor	Maize	0	0.0041562	0.0139	No	0.01	No
Y11-5	Yaounde	Heptachlor	Maize	0.006378	0.0041562	0.0139	No	0.01	No
B2-3	Bafoussam	Heptachlor	Soybeans	0.0414	0.00340868	0.0114	Yes	0.01	Yes
B2-1	Bafoussam	Heptachlor	Soybeans	0.0045	0.00340868	0.0114	No	0.01	No
B2-2	Bafoussam	Heptachlor	Soybeans	0.0036	0.00340868	0.0114	No	0.01	No
B2-4	Bafoussam	Heptachlor	Soybeans	0.0096	0.00340868	0.0114	No	0.01	No
B2-5	Bafoussam	Heptachlor	Soybeans	0.0045	0.00340868	0.0114	No	0.01	No
D2-1	Douala	Heptachlor	Soybeans	0.0069	0.00340868	0.0114	No	0.01	No
D2-2	Douala	Heptachlor	Soybeans	0.0072	0.00340868	0.0114	No	0.01	No
D2-3	Douala	Heptachlor	Soybeans	0.0063	0.00340868	0.0114	No	0.01	No
D2-4	Douala	Heptachlor	Soybeans	0.0096	0.00340868	0.0114	No	0.01	No
D2-5	Douala	Heptachlor	Soybeans	0.0069	0.00340868	0.0114	No	0.01	No
Y2-1	Yaounde	Heptachlor	Soybeans	0.0057	0.00340868	0.0114	No	0.01	No
Y2-2	Yaounde	Heptachlor	Soybeans	0.0051	0.00340868	0.0114	No	0.01	No
Y2-3	Yaounde	Heptachlor	Soybeans	0.0054	0.00340868	0.0114	No	0.01	No
Y2-4	Yaounde	Heptachlor	Soybeans	0.006	0.00340868	0.0114	No	0.01	No
Y2-5	Yaounde	Heptachlor	Soybeans	0.009	0.00340868	0.0114	No	0.01	No
B12-1	Bafoussam	Heptachlor	White pepper	0.0048	0.00475422	0.0159	No	0.1	No
B12-2	Bafoussam	Heptachlor	White pepper	0	0.00475422	0.0159	No	0.1	No
B12-3	Bafoussam	Heptachlor	White pepper	0	0.00475422	0.0159	No	0.1	No
B12-4	Bafoussam	Heptachlor	White pepper	0.0114	0.00475422	0.0159	No	0.1	No
B12-5	Bafoussam	Heptachlor	White pepper	0	0.00475422	0.0159	No	0.1	No
D12-1	Douala	Heptachlor	White pepper	0	0.00475422	0.0159	No	0.1	No
D12-2	Douala	Heptachlor	White pepper	0.0069	0.00475422	0.0159	No	0.1	No
D12-3	Douala	Heptachlor	White pepper	0	0.00475422	0.0159	No	0.1	No
D12-4	Douala	Heptachlor	White pepper	0.0069	0.00475422	0.0159	No	0.1	No
D12-5	Douala	Heptachlor	White pepper	0.006	0.00475422	0.0159	No	0.1	No
Y12-1	Yaounde	Heptachlor	White pepper	0	0.00475422	0.0159	No	0.1	No
Y12-2	Yaounde	Heptachlor	White pepper	0.0093	0.00475422	0.0159	No	0.1	No
Y12-3	Yaounde	Heptachlor	White pepper	0.006	0.00475422	0.0159	No	0.1	No
Y12-4	Yaounde	Heptachlor	White pepper	0	0.00475422	0.0159	No	0.1	No
Y12-5	Yaounde	Heptachlor	White pepper	0	0.00475422	0.0159	No	0.1	No
B4-1	Bafoussam	HCB	Black beans	0.0444	0.000627915	0.0021	Yes	0.01	Yes
B4-2	Bafoussam	HCB	Black beans	0.0066	0.000627915	0.0021	Yes	0.01	No
B4-3	Bafoussam	HCB	Black beans	0.0096	0.000627915	0.0021	Yes	0.01	No
B4-4	Bafoussam	HCB	Black beans	0.0066	0.000627915	0.0021	Yes	0.01	No
B4-5	Bafoussam	HCB	Black beans	0.0099	0.000627915	0.0021	Yes	0.01	No
D4-1	Douala	HCB	Black beans	0.0072	0.000627915	0.0021	Yes	0.01	No
D4-2	Douala	HCB	Black beans	0.0093	0.000627915	0.0021	Yes	0.01	No
D4-3	Douala	HCB	Black beans	0.0081	0.000627915	0.0021	Yes	0.01	No
D4-4	Douala	HCB	Black beans	0.0072	0.000627915	0.0021	Yes	0.01	No
D4-5	Douala	HCB	Black beans	0.0072	0.000627915	0.0021	Yes	0.01	No
Y4-1	Yaounde	HCB	Black beans	0.0099	0.000627915	0.0021	Yes	0.01	No
Y4-2	Yaounde	HCB	Black beans	0.0129	0.000627915	0.0021	Yes	0.01	Yes
Y4-3	Yaounde	HCB	Black beans	0.0144	0.000627915	0.0021	Yes	0.01	Yes
Y4-4	Yaounde	HCB	Black beans	0.0195	0.000627915	0.0021	Yes	0.01	Yes
Y4-5	Yaounde	HCB	Black beans	0.0216	0.000627915	0.0021	Yes	0.01	Yes
B7-1	Bafoussam	HCB	Chili pepper	0.06942	0.00373759	0.0125	Yes	0.01	Yes
B7-2	Bafoussam	HCB	Chili pepper	0.89037	0.00373759	0.0125	Yes	0.01	Yes
B7-3	Bafoussam	HCB	Chili pepper	0.11544	0.00373759	0.0125	Yes	0.01	Yes
B7-4	Bafoussam	HCB	Chili pepper	0.05304	0.00373759	0.0125	Yes	0.01	Yes
B7-5	Bafoussam	HCB	Chili pepper	0.0312	0.00373759	0.0125	Yes	0.01	Yes
D7-1	Douala	HCB	Chili pepper	0.05226	0.00373759	0.0125	Yes	0.01	Yes
D7-2	Douala	HCB	Chili pepper	0.03783	0.00373759	0.0125	Yes	0.01	Yes
D7-4	Douala	HCB	Chili pepper	0.05343	0.00373759	0.0125	Yes	0.01	Yes
D7-5	Douala	HCB	Chili pepper	0.01911	0.00373759	0.0125	Yes	0.01	Yes
Y7-1	Yaounde	HCB	Chili pepper	0.02145	0.00373759	0.0125	Yes	0.01	Yes
Y7-2	Yaounde	HCB	Chili pepper	0.06825	0.00373759	0.0125	Yes	0.01	Yes
Y7-4	Yaounde	HCB	Chili pepper	0.0156	0.00373759	0.0125	Yes	0.01	Yes
Y7-5	Yaounde	HCB	Chili pepper	0.24063	0.00373759	0.0125	Yes	0.01	Yes
D7-3	Douala	HCB	Chili pepper	0	0.00373759	0.0125	No	0.01	No
Y7-3	Yaounde	HCB	Chili pepper	0	0.00373759	0.0125	No	0.01	No
D10-3	Douala	HCB	Cocoa	0.0441	0.00669776	0.0224	Yes	0.02	Yes
D10-4	Douala	HCB	Cocoa	0.2508	0.00669776	0.0224	Yes	0.02	Yes
B10-1	Bafoussam	HCB	Cocoa	0	0.00669776	0.0224	No	0.02	No
B10-2	Bafoussam	HCB	Cocoa	0.0051	0.00669776	0.0224	No	0.02	No
B10-3	Bafoussam	HCB	Cocoa	0.006	0.00669776	0.0224	No	0.02	No
B10-4	Bafoussam	HCB	Cocoa	0.0051	0.00669776	0.0224	No	0.02	No
B10-5	Bafoussam	HCB	Cocoa	0.0069	0.00669776	0.0224	No	0.02	No
D10-1	Douala	HCB	Cocoa	0.0051	0.00669776	0.0224	No	0.02	No
D10-2	Douala	HCB	Cocoa	0.0051	0.00669776	0.0224	No	0.02	No
D10-5	Douala	HCB	Cocoa	0.0048	0.00669776	0.0224	No	0.02	No
Y10-1	Yaounde	HCB	Cocoa	0.0066	0.00669776	0.0224	No	0.02	No
Y10-2	Yaounde	HCB	Cocoa	0.0054	0.00669776	0.0224	No	0.02	No
Y10-3	Yaounde	HCB	Cocoa	0.006	0.00669776	0.0224	No	0.02	No
Y10-4	Yaounde	HCB	Cocoa	0.0051	0.00669776	0.0224	No	0.02	No
Y10-5	Yaounde	HCB	Cocoa	0.0054	0.00669776	0.0224	No	0.02	No
B9-1	Bafoussam	HCB	Coffee	0.0051	0.00137543	0.0046	Yes	0.02	No
B9-2	Bafoussam	HCB	Coffee	0.0075	0.00137543	0.0046	Yes	0.02	No
B9-3	Bafoussam	HCB	Coffee	0.0165	0.00137543	0.0046	Yes	0.02	No
B9-4	Bafoussam	HCB	Coffee	0.0054	0.00137543	0.0046	Yes	0.02	No
B9-5	Bafoussam	HCB	Coffee	0.0075	0.00137543	0.0046	Yes	0.02	No
D9-1	Douala	HCB	Coffee	0.0057	0.00137543	0.0046	Yes	0.02	No
D9-2	Douala	HCB	Coffee	0.009	0.00137543	0.0046	Yes	0.02	No
D9-3	Douala	HCB	Coffee	0.123	0.00137543	0.0046	Yes	0.02	Yes
D9-4	Douala	HCB	Coffee	0.0069	0.00137543	0.0046	Yes	0.02	No
D9-5	Douala	HCB	Coffee	0.0087	0.00137543	0.0046	Yes	0.02	No
B6-1	Bafoussam	HCB	Cowpea	0.0054	0.000627915	0.0021	Yes	0.01	No
B6-2	Bafoussam	HCB	Cowpea	0.0051	0.000627915	0.0021	Yes	0.01	No
B6-3	Bafoussam	HCB	Cowpea	0.009	0.000627915	0.0021	Yes	0.01	No
B6-4	Bafoussam	HCB	Cowpea	0.0063	0.000627915	0.0021	Yes	0.01	No
B6-5	Bafoussam	HCB	Cowpea	0.0066	0.000627915	0.0021	Yes	0.01	No
D6-1	Douala	HCB	Cowpea	0.006	0.000627915	0.0021	Yes	0.01	No
D6-2	Douala	HCB	Cowpea	0.009	0.000627915	0.0021	Yes	0.01	No
D6-3	Douala	HCB	Cowpea	0.0072	0.000627915	0.0021	Yes	0.01	No
D6-4	Douala	HCB	Cowpea	0.0105	0.000627915	0.0021	Yes	0.01	Yes
D6-5	Douala	HCB	Cowpea	0.0144	0.000627915	0.0021	Yes	0.01	Yes
Y6-1	Yaounde	HCB	Cowpea	0.0063	0.000627915	0.0021	Yes	0.01	No
Y6-2	Yaounde	HCB	Cowpea	0.0051	0.000627915	0.0021	Yes	0.01	No
Y6-3	Yaounde	HCB	Cowpea	0.0102	0.000627915	0.0021	Yes	0.01	Yes
Y6-4	Yaounde	HCB	Cowpea	0.0084	0.000627915	0.0021	Yes	0.01	No
Y6-5	Yaounde	HCB	Cowpea	0.0114	0.000627915	0.0021	Yes	0.01	Yes
B8-1	Bafoussam	HCB	Egusi seeds	0.0066	0.00908982	0.0304	No	N/A	No
B8-2	Bafoussam	HCB	Egusi seeds	0.0066	0.00908982	0.0304	No	N/A	No
B8-3	Bafoussam	HCB	Egusi seeds	0.0057	0.00908982	0.0304	No	N/A	No
B8-4	Bafoussam	HCB	Egusi seeds	0.0063	0.00908982	0.0304	No	N/A	No
B8-5	Bafoussam	HCB	Egusi seeds	0.0051	0.00908982	0.0304	No	N/A	No
D8-1	Douala	HCB	Egusi seeds	0.0084	0.00908982	0.0304	No	N/A	No
D8-2	Douala	HCB	Egusi seeds	0.0087	0.00908982	0.0304	No	N/A	No
D8-3	Douala	HCB	Egusi seeds	0.0072	0.00908982	0.0304	No	N/A	No
D8-4	Douala	HCB	Egusi seeds	0.0054	0.00908982	0.0304	No	N/A	No
D8-5	Douala	HCB	Egusi seeds	0.0111	0.00908982	0.0304	No	N/A	No
Y8-1	Yaounde	HCB	Egusi seeds	0.0069	0.00908982	0.0304	No	N/A	No
Y8-2	Yaounde	HCB	Egusi seeds	0	0.00908982	0.0304	No	N/A	No
Y8-3	Yaounde	HCB	Egusi seeds	0.0051	0.00908982	0.0304	No	N/A	No
Y8-4	Yaounde	HCB	Egusi seeds	0	0.00908982	0.0304	No	N/A	No
Y8-5	Yaounde	HCB	Egusi seeds	0.0054	0.00908982	0.0304	No	N/A	No
Y1-3	Yaounde	HCB	Groundnuts	0.0276	0.00469441	0.0157	Yes	0.2	No
B1-1	Bafoussam	HCB	Groundnuts	0.0051	0.00469441	0.0157	No	0.2	No
B1-2	Bafoussam	HCB	Groundnuts	0.0048	0.00469441	0.0157	No	0.2	No
B1-3	Bafoussam	HCB	Groundnuts	0.0057	0.00469441	0.0157	No	0.2	No
B1-4	Bafoussam	HCB	Groundnuts	0.0051	0.00469441	0.0157	No	0.2	No
B1-5	Bafoussam	HCB	Groundnuts	0.0048	0.00469441	0.0157	No	0.2	No
D1-1	Douala	HCB	Groundnuts	0.0054	0.00469441	0.0157	No	0.2	No
D1-2	Douala	HCB	Groundnuts	0.0099	0.00469441	0.0157	No	0.2	No
D1-3	Douala	HCB	Groundnuts	0.0054	0.00469441	0.0157	No	0.2	No
D1-4	Douala	HCB	Groundnuts	0.0057	0.00469441	0.0157	No	0.2	No
D1-5	Douala	HCB	Groundnuts	0.006	0.00469441	0.0157	No	0.2	No
Y1-1	Yaounde	HCB	Groundnuts	0.0051	0.00469441	0.0157	No	0.2	No
Y1-2	Yaounde	HCB	Groundnuts	0.0048	0.00469441	0.0157	No	0.2	No
Y1-4	Yaounde	HCB	Groundnuts	0.0054	0.00469441	0.0157	No	0.2	No
Y1-5	Yaounde	HCB	Groundnuts	0.0054	0.00469441	0.0157	No	0.2	No
B3-1	Bafoussam	HCB	Kidney beans	0.0117	0.000627915	0.0021	Yes	0.01	Yes
B3-2	Bafoussam	HCB	Kidney beans	0.006	0.000627915	0.0021	Yes	0.01	No
B3-3	Bafoussam	HCB	Kidney beans	0.0138	0.000627915	0.0021	Yes	0.01	Yes
B3-4	Bafoussam	HCB	Kidney beans	0.0054	0.000627915	0.0021	Yes	0.01	No
B3-5	Bafoussam	HCB	Kidney beans	0.0054	0.000627915	0.0021	Yes	0.01	No
D3-1	Douala	HCB	Kidney beans	0.0054	0.000627915	0.0021	Yes	0.01	No
D3-2	Douala	HCB	Kidney beans	0.0054	0.000627915	0.0021	Yes	0.01	No
D3-3	Douala	HCB	Kidney beans	0.0051	0.000627915	0.0021	Yes	0.01	No
D3-4	Douala	HCB	Kidney beans	0.0072	0.000627915	0.0021	Yes	0.01	No
D3-5	Douala	HCB	Kidney beans	0.009	0.000627915	0.0021	Yes	0.01	No
Y3-1	Yaounde	HCB	Kidney beans	0.0087	0.000627915	0.0021	Yes	0.01	No
Y3-2	Yaounde	HCB	Kidney beans	0.0069	0.000627915	0.0021	Yes	0.01	No
Y3-3	Yaounde	HCB	Kidney beans	0.009	0.000627915	0.0021	Yes	0.01	No
Y3-4	Yaounde	HCB	Kidney beans	0.006	0.000627915	0.0021	Yes	0.01	No
Y3-5	Yaounde	HCB	Kidney beans	0.0069	0.000627915	0.0021	Yes	0.01	No
B11-3	Bafoussam	HCB	Maize	0.0138	0.00367779	0.0123	Yes	0.01	Yes
B11-5	Bafoussam	HCB	Maize	0.0171	0.00367779	0.0123	Yes	0.01	Yes
D11-1	Douala	HCB	Maize	0.0156	0.00367779	0.0123	Yes	0.01	Yes
Y11-1	Yaounde	HCB	Maize	0.0175395	0.00367779	0.0123	Yes	0.01	Yes
Y11-2	Yaounde	HCB	Maize	0.0275604	0.00367779	0.0123	Yes	0.01	Yes
Y11-3	Yaounde	HCB	Maize	0.0385869	0.00367779	0.0123	Yes	0.01	Yes
Y11-4	Yaounde	HCB	Maize	0.173163	0.00367779	0.0123	Yes	0.01	Yes
Y11-5	Yaounde	HCB	Maize	0.0162639	0.00367779	0.0123	Yes	0.01	Yes
B11-1	Bafoussam	HCB	Maize	0.0063	0.00367779	0.0123	No	0.01	No
B11-2	Bafoussam	HCB	Maize	0.0096	0.00367779	0.0123	No	0.01	No
B11-4	Bafoussam	HCB	Maize	0.0102	0.00367779	0.0123	No	0.01	Yes
D11-2	Douala	HCB	Maize	0.006	0.00367779	0.0123	No	0.01	No
D11-3	Douala	HCB	Maize	0.0108	0.00367779	0.0123	No	0.01	Yes
D11-4	Douala	HCB	Maize	0.0105	0.00367779	0.0123	No	0.01	Yes
D11-5	Douala	HCB	Maize	0	0.00367779	0.0123	No	0.01	No
B2-1	Bafoussam	HCB	Soybeans	0.012	0.00041861	0.0014	Yes	0.02	No
B2-2	Bafoussam	HCB	Soybeans	0.0054	0.00041861	0.0014	Yes	0.02	No
B2-3	Bafoussam	HCB	Soybeans	0.0051	0.00041861	0.0014	Yes	0.02	No
B2-4	Bafoussam	HCB	Soybeans	0.012	0.00041861	0.0014	Yes	0.02	No
B2-5	Bafoussam	HCB	Soybeans	0.0054	0.00041861	0.0014	Yes	0.02	No
D2-1	Douala	HCB	Soybeans	0.0063	0.00041861	0.0014	Yes	0.02	No
D2-2	Douala	HCB	Soybeans	0.0057	0.00041861	0.0014	Yes	0.02	No
D2-3	Douala	HCB	Soybeans	0.0054	0.00041861	0.0014	Yes	0.02	No
D2-4	Douala	HCB	Soybeans	0.0051	0.00041861	0.0014	Yes	0.02	No
D2-5	Douala	HCB	Soybeans	0.0054	0.00041861	0.0014	Yes	0.02	No
Y2-1	Yaounde	HCB	Soybeans	0.0057	0.00041861	0.0014	Yes	0.02	No
Y2-2	Yaounde	HCB	Soybeans	0.0057	0.00041861	0.0014	Yes	0.02	No
Y2-3	Yaounde	HCB	Soybeans	0.0063	0.00041861	0.0014	Yes	0.02	No
Y2-4	Yaounde	HCB	Soybeans	0.0054	0.00041861	0.0014	Yes	0.02	No
Y2-5	Yaounde	HCB	Soybeans	0.0057	0.00041861	0.0014	Yes	0.02	No
B12-2	Bafoussam	HCB	White pepper	0.0477	0.0124686	0.0417	Yes	0.02	Yes
B12-4	Bafoussam	HCB	White pepper	0.0471	0.0124686	0.0417	Yes	0.02	Yes
B12-5	Bafoussam	HCB	White pepper	0.0483	0.0124686	0.0417	Yes	0.02	Yes
Y12-2	Yaounde	HCB	White pepper	0.0486	0.0124686	0.0417	Yes	0.02	Yes
Y12-5	Yaounde	HCB	White pepper	0.0435	0.0124686	0.0417	Yes	0.02	Yes
B12-1	Bafoussam	HCB	White pepper	0.0183	0.0124686	0.0417	No	0.02	No
B12-3	Bafoussam	HCB	White pepper	0.012	0.0124686	0.0417	No	0.02	No
D12-1	Douala	HCB	White pepper	0.0174	0.0124686	0.0417	No	0.02	No
D12-2	Douala	HCB	White pepper	0.0252	0.0124686	0.0417	No	0.02	Yes
D12-3	Douala	HCB	White pepper	0.0273	0.0124686	0.0417	No	0.02	Yes
D12-4	Douala	HCB	White pepper	0.0258	0.0124686	0.0417	No	0.02	Yes
D12-5	Douala	HCB	White pepper	0.0342	0.0124686	0.0417	No	0.02	Yes
Y12-1	Yaounde	HCB	White pepper	0.0174	0.0124686	0.0417	No	0.02	No
Y12-3	Yaounde	HCB	White pepper	0.0234	0.0124686	0.0417	No	0.02	Yes
Y12-4	Yaounde	HCB	White pepper	0.0303	0.0124686	0.0417	No	0.02	Yes
Y4-1	Yaounde	Methoxychlor	Black beans	0.0705	0.0186282	0.0623	Yes	0.01	Yes
B4-1	Bafoussam	Methoxychlor	Black beans	0	0.0186282	0.0623	No	0.01	No
B4-2	Bafoussam	Methoxychlor	Black beans	0.0156	0.0186282	0.0623	No	0.01	Yes
B4-3	Bafoussam	Methoxychlor	Black beans	0	0.0186282	0.0623	No	0.01	No
B4-4	Bafoussam	Methoxychlor	Black beans	0	0.0186282	0.0623	No	0.01	No
B4-5	Bafoussam	Methoxychlor	Black beans	0	0.0186282	0.0623	No	0.01	No
D4-1	Douala	Methoxychlor	Black beans	0	0.0186282	0.0623	No	0.01	No
D4-2	Douala	Methoxychlor	Black beans	0	0.0186282	0.0623	No	0.01	No
D4-3	Douala	Methoxychlor	Black beans	0	0.0186282	0.0623	No	0.01	No
D4-4	Douala	Methoxychlor	Black beans	0.0372	0.0186282	0.0623	No	0.01	Yes
D4-5	Douala	Methoxychlor	Black beans	0	0.0186282	0.0623	No	0.01	No
Y4-2	Yaounde	Methoxychlor	Black beans	0	0.0186282	0.0623	No	0.01	No
Y4-3	Yaounde	Methoxychlor	Black beans	0	0.0186282	0.0623	No	0.01	No
Y4-4	Yaounde	Methoxychlor	Black beans	0.015	0.0186282	0.0623	No	0.01	Yes
Y4-5	Yaounde	Methoxychlor	Black beans	0	0.0186282	0.0623	No	0.01	No
B7-1	Bafoussam	Methoxychlor	Chili pepper	0.4086	0.0651836	0.218	Yes	0.01	Yes
B7-4	Bafoussam	Methoxychlor	Chili pepper	0.7629	0.0651836	0.218	Yes	0.01	Yes
B7-5	Bafoussam	Methoxychlor	Chili pepper	0.5304	0.0651836	0.218	Yes	0.01	Yes
D7-1	Douala	Methoxychlor	Chili pepper	0.3363	0.0651836	0.218	Yes	0.01	Yes
D7-2	Douala	Methoxychlor	Chili pepper	1.9788	0.0651836	0.218	Yes	0.01	Yes
D7-3	Douala	Methoxychlor	Chili pepper	7.2504	0.0651836	0.218	Yes	0.01	Yes
D7-4	Douala	Methoxychlor	Chili pepper	1.1469	0.0651836	0.218	Yes	0.01	Yes
D7-5	Douala	Methoxychlor	Chili pepper	0.6786	0.0651836	0.218	Yes	0.01	Yes
Y7-1	Yaounde	Methoxychlor	Chili pepper	1.0803	0.0651836	0.218	Yes	0.01	Yes
Y7-2	Yaounde	Methoxychlor	Chili pepper	0.4935	0.0651836	0.218	Yes	0.01	Yes
Y7-4	Yaounde	Methoxychlor	Chili pepper	1.72575	0.0651836	0.218	Yes	0.01	Yes
Y7-5	Yaounde	Methoxychlor	Chili pepper	0.4125	0.0651836	0.218	Yes	0.01	Yes
B7-2	Bafoussam	Methoxychlor	Chili pepper	0	0.0651836	0.218	No	0.01	No
B7-3	Bafoussam	Methoxychlor	Chili pepper	0.2046	0.0651836	0.218	No	0.01	Yes
Y7-3	Yaounde	Methoxychlor	Chili pepper	0.159	0.0651836	0.218	No	0.01	Yes
B10-5	Bafoussam	Methoxychlor	Cocoa	0.3111	0.030738	0.1028	Yes	0.1	Yes
B10-1	Bafoussam	Methoxychlor	Cocoa	0	0.030738	0.1028	No	0.1	No
B10-2	Bafoussam	Methoxychlor	Cocoa	0.018	0.030738	0.1028	No	0.1	No
B10-3	Bafoussam	Methoxychlor	Cocoa	0.0153	0.030738	0.1028	No	0.1	No
B10-4	Bafoussam	Methoxychlor	Cocoa	0.0135	0.030738	0.1028	No	0.1	No
D10-1	Douala	Methoxychlor	Cocoa	0.0216	0.030738	0.1028	No	0.1	No
D10-2	Douala	Methoxychlor	Cocoa	0.0216	0.030738	0.1028	No	0.1	No
D10-3	Douala	Methoxychlor	Cocoa	0	0.030738	0.1028	No	0.1	No
D10-4	Douala	Methoxychlor	Cocoa	0.0204	0.030738	0.1028	No	0.1	No
D10-5	Douala	Methoxychlor	Cocoa	0	0.030738	0.1028	No	0.1	No
Y10-1	Yaounde	Methoxychlor	Cocoa	0.033	0.030738	0.1028	No	0.1	No
Y10-2	Yaounde	Methoxychlor	Cocoa	0.0171	0.030738	0.1028	No	0.1	No
Y10-3	Yaounde	Methoxychlor	Cocoa	0.0072	0.030738	0.1028	No	0.1	No
Y10-4	Yaounde	Methoxychlor	Cocoa	0.0126	0.030738	0.1028	No	0.1	No
Y10-5	Yaounde	Methoxychlor	Cocoa	0	0.030738	0.1028	No	0.1	No
D9-2	Douala	Methoxychlor	Coffee	0.0456	0.00783399	0.0262	Yes	0.1	No
D9-3	Douala	Methoxychlor	Coffee	0.0579	0.00783399	0.0262	Yes	0.1	No
D9-4	Douala	Methoxychlor	Coffee	0.0375	0.00783399	0.0262	Yes	0.1	No
D9-5	Douala	Methoxychlor	Coffee	0.0351	0.00783399	0.0262	Yes	0.1	No
B9-1	Bafoussam	Methoxychlor	Coffee	0	0.00783399	0.0262	No	0.1	No
B9-2	Bafoussam	Methoxychlor	Coffee	0	0.00783399	0.0262	No	0.1	No
B9-3	Bafoussam	Methoxychlor	Coffee	0.0189	0.00783399	0.0262	No	0.1	No
B9-4	Bafoussam	Methoxychlor	Coffee	0	0.00783399	0.0262	No	0.1	No
B9-5	Bafoussam	Methoxychlor	Coffee	0	0.00783399	0.0262	No	0.1	No
D9-1	Douala	Methoxychlor	Coffee	0	0.00783399	0.0262	No	0.1	No
B6-1	Bafoussam	Methoxychlor	Cowpea	0	0.0186282	0.0623	No	0.01	No
B6-2	Bafoussam	Methoxychlor	Cowpea	0	0.0186282	0.0623	No	0.01	No
B6-3	Bafoussam	Methoxychlor	Cowpea	0	0.0186282	0.0623	No	0.01	No
B6-4	Bafoussam	Methoxychlor	Cowpea	0	0.0186282	0.0623	No	0.01	No
B6-5	Bafoussam	Methoxychlor	Cowpea	0.0099	0.0186282	0.0623	No	0.01	No
D6-1	Douala	Methoxychlor	Cowpea	0.0144	0.0186282	0.0623	No	0.01	Yes
D6-2	Douala	Methoxychlor	Cowpea	0	0.0186282	0.0623	No	0.01	No
D6-3	Douala	Methoxychlor	Cowpea	0	0.0186282	0.0623	No	0.01	No
D6-4	Douala	Methoxychlor	Cowpea	0	0.0186282	0.0623	No	0.01	No
D6-5	Douala	Methoxychlor	Cowpea	0	0.0186282	0.0623	No	0.01	No
Y6-1	Yaounde	Methoxychlor	Cowpea	0	0.0186282	0.0623	No	0.01	No
Y6-2	Yaounde	Methoxychlor	Cowpea	0	0.0186282	0.0623	No	0.01	No
Y6-3	Yaounde	Methoxychlor	Cowpea	0	0.0186282	0.0623	No	0.01	No
Y6-4	Yaounde	Methoxychlor	Cowpea	0	0.0186282	0.0623	No	0.01	No
Y6-5	Yaounde	Methoxychlor	Cowpea	0	0.0186282	0.0623	No	0.01	No
B8-1	Bafoussam	Methoxychlor	Egusi seeds	0	0.01205	0.0403	No	N/A	No
B8-2	Bafoussam	Methoxychlor	Egusi seeds	0.0225	0.01205	0.0403	No	N/A	No
B8-3	Bafoussam	Methoxychlor	Egusi seeds	0	0.01205	0.0403	No	N/A	No
B8-4	Bafoussam	Methoxychlor	Egusi seeds	0.0261	0.01205	0.0403	No	N/A	No
B8-5	Bafoussam	Methoxychlor	Egusi seeds	0.0108	0.01205	0.0403	No	N/A	No
D8-1	Douala	Methoxychlor	Egusi seeds	0.0117	0.01205	0.0403	No	N/A	No
D8-2	Douala	Methoxychlor	Egusi seeds	0	0.01205	0.0403	No	N/A	No
D8-3	Douala	Methoxychlor	Egusi seeds	0.0252	0.01205	0.0403	No	N/A	No
D8-4	Douala	Methoxychlor	Egusi seeds	0	0.01205	0.0403	No	N/A	No
[truncated: 1,521 more rows]
