# Supplementary material for: Contamination of Foods from Cameroon with Residues of 20 Halogenated Pesticides, and Health Risk of Adult Human Dietary Exposure
Source: Int J Environ Res Public Health. 2021 May 10;18(9):5043. doi: 10.3390/ijerph18095043 (PMC8126213; doi:10.3390/ijerph18095043)
Supplement: Supplementary file 1 [file ijerph-18-05043-s001.zip › Supplementary Material Table S2.xlsx]

## Sheet: NonCarcinogenic Risk Assessment
Sr.No.	Pesticide Residue	P50 Residue content (mg/kg) Upper bound (NQ=LOQ)	P50 Residue content (mg/kg) Medium bound (NQ=1/2LOQ)	P50 Residue content (mg/kg) Lower bound (NQ=0)	Food item	Consumption (kg/day)	P50 Exposure (mg per day) Upper bound (NQ=LOQ)	P50 Exposure (mg per day) Medium bound (NQ=1/2LOQ)	P50 Exposure (mg per day) Lower bound (NQ=0)	P50 EDI (mg/kg bw per day) Upper bound (NQ=LOQ)	P50 EDI (mg/kg bw per day) Medium bound (NQ=1/2LOQ)	P50 EDI (mg/kg bw per day) Lower bound (NQ=0)	ADI (mg/kg bw per day)	P50 cHQ Upper bound (NQ=LOQ)	P50 cHQ Medium bound (NQ=1/2LOQ)	P50 cHQ Lower bound (NQ=0)	Pesticide Residue	P95 Residue content (mg/kg) Upper bound (NQ=LOQ)	P95 Residue content (mg/kg) Medium bound (NQ=1/2LOQ)	P95 Residue content (mg/kg) Lower bound (NQ=0)	Food item	Consumption (kg/day)	P95 Exposure (mg per day) Upper bound (NQ=LOQ)	P95 Exposure (mg per day) Medium bound (NQ=1/2LOQ)	P95 Exposure (mg per day) Lower bound (NQ=0)	P95 EDI (mg/kg bw per day) Upper bound (NQ=LOQ)	P95 EDI (mg/kg bw per day) Medium bound (NQ=1/2LOQ)	P95 EDI (mg/kg bw per day) Lower bound (NQ=0)	ADI (mg/kg bw per day)	P95 cHQ Upper bound (NQ=LOQ)	P95 cHQ Medium bound (NQ=1/2LOQ)	P95 cHQ Lower bound (NQ=0)	Pesticide Residue	Highest Residue content (mg/kg) Upper bound (NQ=LOQ)	Highest Exposure (mg per day) Upper bound (NQ=LOQ)	ESTI (mg/kg bw per day)	ARfD (mg/kg bw per day)	aHQ
1	Alachlor	0.1662	0.0831	0	Black beans	0.0814	0.0135287	0.00676434	0	0.000208679	0.00010434	0	0.01	0.0208679	0.010434	0	Alachlor	0.1662	0.0831	0	Black beans	0.0814	0.0135287	0.00676434	0	0.000208679	0.00010434	0	0.01	0.0208679	0.010434	0	Alachlor	0.1662	0.0135287	0.000208679	NA	NA
2	Alachlor	0.775947	0.756133	0.73632	Chili pepper	0.0027	0.00209506	0.00204156	0.00198806	3.23161e-05	3.1491e-05	3.06658e-05	0.01	0.00323161	0.0031491	0.00306658	Alachlor	2.72502	2.72502	2.72502	Chili pepper	0.0027	0.00735755	0.00735755	0.00735755	0.00011349	0.00011349	0.00011349	0.01	0.011349	0.011349	0.011349	Alachlor	5.8116	0.0156913	0.000242038	NA	NA
3	Alachlor	0.0461133	0.0247867	0.00346	Cocoa	0.0007	3.22793e-05	1.73507e-05	2.422e-06	4.97907e-07	2.67633e-07	3.73592e-08	0.01	4.97907e-05	2.67633e-05	3.73592e-06	Alachlor	0.04756	0.031565	0.01557	Cocoa	0.0007	3.3292e-05	2.20955e-05	1.0899e-05	5.13528e-07	3.40822e-07	1.68117e-07	0.01	5.13528e-05	3.40822e-05	1.68117e-05	Alachlor	0.0519	3.633e-05	5.60389e-07	NA	NA
4	Alachlor	0.03761	0.02914	0.02067	Coffee	6.5e-05	2.44465e-06	1.8941e-06	1.34355e-06	3.77086e-08	2.92164e-08	2.07242e-08	0.01	3.77086e-06	2.92164e-06	2.07242e-06	Alachlor	0.07755	0.077985	0.077985	Coffee	6.5e-05	5.04075e-06	5.06903e-06	5.06903e-06	7.77534e-08	7.81895e-08	7.81895e-08	0.01	7.77534e-06	7.81895e-06	7.81895e-06	Alachlor	0.0819	5.3235e-06	8.21148e-08	NA	NA
5	Alachlor	0.1662	0.0831	0	Cowpea	0.0016	0.00026592	0.00013296	0	4.1018e-06	2.0509e-06	0	0.01	0.00041018	0.00020509	0	Alachlor	0.1662	0.0831	0	Cowpea	0.0016	0.00026592	0.00013296	0	4.1018e-06	2.0509e-06	0	0.01	0.00041018	0.00020509	0	Alachlor	0.1662	0.00026592	4.1018e-06	NA	NA
6	Alachlor	0.1168	0.0584	0	Egusi seeds	0.0014	0.00016352	8.176e-05	0	2.52229e-06	1.26114e-06	0	0.01	0.000252229	0.000126114	0	Alachlor	0.1168	0.0584	0	Egusi seeds	0.0014	0.00016352	8.176e-05	0	2.52229e-06	1.26114e-06	0	0.01	0.000252229	0.000126114	0	Alachlor	0.1168	0.00016352	2.52229e-06	NA	NA
7	Alachlor	0.058324	0.033104	0.007884	Groundnuts	0.0364	0.00212299	0.00120499	0.000286978	3.27471e-05	1.85869e-05	4.42662e-06	0.01	0.00327471	0.00185869	0.000442662	Alachlor	0.058806	0.058806	0.058806	Groundnuts	0.0364	0.00214054	0.00214054	0.00214054	3.30177e-05	3.30177e-05	3.30177e-05	0.01	0.00330177	0.00330177	0.00330177	Alachlor	0.05994	0.00218182	3.36544e-05	NA	NA
8	Alachlor	0.1662	0.0831	0	Kidney beans	0.0814	0.0135287	0.00676434	0	0.000208679	0.00010434	0	0.01	0.0208679	0.010434	0	Alachlor	0.1662	0.0831	0	Kidney beans	0.0814	0.0135287	0.00676434	0	0.000208679	0.00010434	0	0.01	0.0208679	0.010434	0	Alachlor	0.1662	0.0135287	0.000208679	NA	NA
9	Alachlor	0.0599	0.02995	0	Maize	0.3849	0.0230555	0.0115278	0	0.00035563	0.000177815	0	0.01	0.035563	0.0177815	0	Alachlor	0.0599	0.02995	0	Maize	0.3849	0.0230555	0.0115278	0	0.00035563	0.000177815	0	0.01	0.035563	0.0177815	0	Alachlor	0.0599	0.0230555	0.00035563	NA	NA
10	Alachlor	0.04156	0.04156	0.04156	Soybeans	0.001	4.156e-05	4.156e-05	4.156e-05	6.41061e-07	6.41061e-07	6.41061e-07	0.01	6.41061e-05	6.41061e-05	6.41061e-05	Alachlor	0.06894	0.06894	0.06894	Soybeans	0.001	6.894e-05	6.894e-05	6.894e-05	1.0634e-06	1.0634e-06	1.0634e-06	0.01	0.00010634	0.00010634	0.00010634	Alachlor	0.0702	7.02e-05	1.08283e-06	NA	NA
11	Alachlor	0.094098	0.057618	0.021138	White pepper	0.0013	0.000122327	7.49034e-05	2.74794e-05	1.88689e-06	1.15538e-06	4.23869e-07	0.01	0.000188689	0.000115538	4.23869e-05	Alachlor	0.110019	0.110019	0.110019	White pepper	0.0013	0.000143025	0.000143025	0.000143025	2.20615e-06	2.20615e-06	2.20615e-06	0.01	0.000220615	0.000220615	0.000220615	Alachlor	0.12012	0.000156156	2.4087e-06	NA	NA
12	Bifentrhin	0.00998667	0.00825333	0.00652	Black beans	0.0814	0.000812915	0.000671821	0.000530728	1.25392e-05	1.03628e-05	8.18646e-06	0.015	0.000835945	0.000690854	0.000545764	Bifentrhin	0.01797	0.01797	0.01797	Black beans	0.0814	0.00146276	0.00146276	0.00146276	2.2563e-05	2.2563e-05	2.2563e-05	0.015	0.0015042	0.0015042	0.0015042	Bifentrhin	0.0207	0.00168498	2.59907e-05	0.03	0.000866358
13	Bifentrhin	0.13074	0.10018	0.06962	Chili pepper	0.0027	0.000352998	0.000270486	0.000187974	5.44498e-06	4.17224e-06	2.89949e-06	0.015	0.000362999	0.000278149	0.000193299	Bifentrhin	0.42483	0.42483	0.42483	Chili pepper	0.0027	0.00114704	0.00114704	0.00114704	1.76931e-05	1.76931e-05	1.76931e-05	0.015	0.00117954	0.00117954	0.00117954	Bifentrhin	0.5691	0.00153657	2.37015e-05	0.03	0.000790051
14	Bifentrhin	0.0253467	0.0148933	0.00444	Cocoa	0.0007	1.77427e-05	1.04253e-05	3.108e-06	2.7368e-07	1.6081e-07	4.79408e-08	0.015	1.82453e-05	1.07207e-05	3.19605e-06	Bifentrhin	0.03566	0.02782	0.01998	Cocoa	0.0007	2.4962e-05	1.9474e-05	1.3986e-05	3.85038e-07	3.00386e-07	2.15733e-07	0.015	2.56692e-05	2.00257e-05	1.43822e-05	Bifentrhin	0.0666	4.662e-05	7.19112e-07	0.03	2.39704e-05
15	Bifentrhin	0.01703	0.01087	0.00471	Coffee	6.5e-05	1.10695e-06	7.0655e-07	3.0615e-07	1.70747e-08	1.08985e-08	4.72235e-09	0.015	1.13831e-06	7.26567e-07	3.14823e-07	Bifentrhin	0.02355	0.023655	0.023655	Coffee	6.5e-05	1.53075e-06	1.53758e-06	1.53758e-06	2.36118e-08	2.3717e-08	2.3717e-08	0.015	1.57412e-06	1.58114e-06	1.58114e-06	Bifentrhin	0.0246	1.599e-06	2.46645e-08	0.03	8.2215e-07
16	Bifentrhin	0.0285067	0.0280733	0.02764	Cowpea	0.0016	4.56107e-05	4.49173e-05	4.4224e-05	7.03543e-07	6.92848e-07	6.82153e-07	0.015	4.69028e-05	4.61899e-05	4.54769e-05	Bifentrhin	0.0924	0.0924	0.0924	Cowpea	0.0016	0.00014784	0.00014784	0.00014784	2.28043e-06	2.28043e-06	2.28043e-06	0.015	0.000152028	0.000152028	0.000152028	Bifentrhin	0.21	0.000336	5.18279e-06	0.03	0.00017276
17	Bifentrhin	0.0202867	0.0165833	0.01288	Egusi seeds	0.0014	2.84013e-05	2.32167e-05	1.8032e-05	4.38089e-07	3.58116e-07	2.78143e-07	0.015	2.9206e-05	2.38744e-05	1.85429e-05	Bifentrhin	0.07941	0.07941	0.07941	Egusi seeds	0.0014	0.000111174	0.000111174	0.000111174	1.71485e-06	1.71485e-06	1.71485e-06	0.015	0.000114324	0.000114324	0.000114324	Bifentrhin	0.096	0.0001344	2.07311e-06	0.03	6.91038e-05
18	Bifentrhin	0.0157067	0.0138133	0.01192	Groundnuts	0.0364	0.000571723	0.000502805	0.000433888	8.8188e-06	7.75575e-06	6.6927e-06	0.015	0.00058792	0.00051705	0.00044618	Bifentrhin	0.0396	0.0396	0.0396	Groundnuts	0.0364	0.00144144	0.00144144	0.00144144	2.22342e-05	2.22342e-05	2.22342e-05	0.015	0.00148228	0.00148228	0.00148228	Bifentrhin	0.0396	0.00144144	2.22342e-05	0.03	0.000741138
19	Bifentrhin	0.0246533	0.0237867	0.02292	Kidney beans	0.0814	0.00200678	0.00193623	0.00186569	3.09545e-05	2.98663e-05	2.87782e-05	0.015	0.00206363	0.00199109	0.00191854	Bifentrhin	0.08037	0.08037	0.08037	Kidney beans	0.0814	0.00654212	0.00654212	0.00654212	0.000100912	0.000100912	0.000100912	0.015	0.00672746	0.00672746	0.00672746	Bifentrhin	0.1965	0.0159951	0.000246724	0.03	0.00822412
20	Bifentrhin	0.138181	0.129888	0.121594	Maize	0.3849	0.0531858	0.0499937	0.0468016	0.000820389	0.000771151	0.000721913	0.015	0.0546926	0.0514101	0.0481275	Bifentrhin	0.253359	0.253359	0.253359	Maize	0.3849	0.0975179	0.0975179	0.0975179	0.00150421	0.00150421	0.00150421	0.015	0.100281	0.100281	0.100281	Bifentrhin	0.2619	0.100805	0.00155492	0.03	0.0518306
21	Bifentrhin	0.01498	0.01374	0.0125	Soybeans	0.001	1.498e-05	1.374e-05	1.25e-05	2.31066e-07	2.11939e-07	1.92812e-07	0.015	1.54044e-05	1.41293e-05	1.28541e-05	Bifentrhin	0.04407	0.04407	0.04407	Soybeans	0.001	4.407e-05	4.407e-05	4.407e-05	6.79778e-07	6.79778e-07	6.79778e-07	0.015	4.53185e-05	4.53185e-05	4.53185e-05	Bifentrhin	0.0489	4.89e-05	7.5428e-07	0.03	2.51427e-05
22	Bifentrhin	0.08416	0.08194	0.07972	White pepper	0.0013	0.000109408	0.000106522	0.000103636	1.68761e-06	1.6431e-06	1.59858e-06	0.015	0.000112508	0.00010954	0.000106572	Bifentrhin	0.18351	0.18351	0.18351	White pepper	0.0013	0.000238563	0.000238563	0.000238563	3.67982e-06	3.67982e-06	3.67982e-06	0.015	0.000245322	0.000245322	0.000245322	Bifentrhin	0.1959	0.00025467	3.92827e-06	0.03	0.000130942
23	Captan	0.05726	0.05596	0.05466	Black beans	0.0814	0.00466096	0.00455514	0.00444932	7.18952e-05	7.02629e-05	6.86306e-05	0.1	0.000718952	0.000702629	0.000686306	Captan	0.09951	0.09951	0.09951	Black beans	0.0814	0.00810011	0.00810011	0.00810011	0.000124944	0.000124944	0.000124944	0.1	0.00124944	0.00124944	0.00124944	Captan	0.1119	0.00910866	0.000140501	0.3	0.000468336
24	Captan	0.0655	0.0604	0.0553	Chili pepper	0.0027	0.00017685	0.00016308	0.00014931	2.7279e-06	2.5155e-06	2.3031e-06	0.1	2.7279e-05	2.5155e-05	2.3031e-05	Captan	0.2412	0.2412	0.2412	Chili pepper	0.0027	0.00065124	0.00065124	0.00065124	1.00453e-05	1.00453e-05	1.00453e-05	0.1	0.000100453	0.000100453	0.000100453	Captan	0.3273	0.00088371	1.36312e-05	0.3	4.54373e-05
25	Captan	0.0451	0.03607	0.02704	Cocoa	0.0007	3.157e-05	2.5249e-05	1.8928e-05	4.86966e-07	3.89465e-07	2.91964e-07	0.1	4.86966e-06	3.89465e-06	2.91964e-06	Captan	0.05907	0.05907	0.05907	Cocoa	0.0007	4.1349e-05	4.1349e-05	4.1349e-05	6.37807e-07	6.37807e-07	6.37807e-07	0.1	6.37807e-06	6.37807e-06	6.37807e-06	Captan	0.0639	4.473e-05	6.89958e-07	0.3	2.29986e-06
26	Captan	0.06245	0.06088	0.05931	Coffee	6.5e-05	4.05925e-06	3.9572e-06	3.85515e-06	6.26138e-08	6.10396e-08	5.94655e-08	0.1	6.26138e-07	6.10396e-07	5.94655e-07	Captan	0.11625	0.117585	0.117585	Coffee	6.5e-05	7.55625e-06	7.64302e-06	7.64302e-06	1.16555e-07	1.17893e-07	1.17893e-07	0.1	1.16555e-06	1.17893e-06	1.17893e-06	Captan	0.1296	8.424e-06	1.2994e-07	0.3	4.33133e-07
27	Captan	0.06466	0.06336	0.06206	Cowpea	0.0016	0.000103456	0.000101376	9.9296e-05	1.5958e-06	1.56372e-06	1.53164e-06	0.1	1.5958e-05	1.56372e-05	1.53164e-05	Captan	0.15012	0.15012	0.15012	Cowpea	0.0016	0.000240192	0.000240192	0.000240192	3.70495e-06	3.70495e-06	3.70495e-06	0.1	3.70495e-05	3.70495e-05	3.70495e-05	Captan	0.2946	0.00047136	7.27071e-06	0.3	2.42357e-05
28	Captan	0.05254	0.05082	0.0491	Egusi seeds	0.0014	7.3556e-05	7.1148e-05	6.874e-05	1.1346e-06	1.09745e-06	1.06031e-06	0.1	1.1346e-05	1.09745e-05	1.06031e-05	Captan	0.09918	0.09918	0.09918	Egusi seeds	0.0014	0.000138852	0.000138852	0.000138852	2.14179e-06	2.14179e-06	2.14179e-06	0.1	2.14179e-05	2.14179e-05	2.14179e-05	Captan	0.1164	0.00016296	2.51365e-06	0.3	8.37884e-06
29	Captan	0.04752	0.03252	0.01752	Groundnuts	0.0364	0.00172973	0.00118373	0.000637728	2.6681e-05	1.8259e-05	9.83693e-06	0.1	0.00026681	0.00018259	9.83693e-05	Captan	0.05724	0.05724	0.05724	Groundnuts	0.0364	0.00208354	0.00208354	0.00208354	3.21385e-05	3.21385e-05	3.21385e-05	0.1	0.000321385	0.000321385	0.000321385	Captan	0.0606	0.00220584	3.4025e-05	0.3	0.000113417
30	Captan	0.04768	0.04638	0.04508	Kidney beans	0.0814	0.00388115	0.00377533	0.00366951	5.98666e-05	5.82343e-05	5.66021e-05	0.1	0.000598666	0.000582343	0.000566021	Captan	0.05721	0.05721	0.05721	Kidney beans	0.0814	0.00465689	0.00465689	0.00465689	7.18324e-05	7.18324e-05	7.18324e-05	0.1	0.000718324	0.000718324	0.000718324	Captan	0.0591	0.00481074	7.42055e-05	0.3	0.000247352
31	Captan	0.0537024	0.0511757	0.048649	Maize	0.3849	0.02067	0.0196975	0.018725	0.000318835	0.000303834	0.000288833	0.1	0.00318835	0.00303834	0.00288833	Captan	0.0633113	0.0633113	0.0633113	Maize	0.3849	0.0243685	0.0243685	0.0243685	0.000375884	0.000375884	0.000375884	0.1	0.00375884	0.00375884	0.00375884	Captan	0.0654	0.0251725	0.000388284	0.3	0.00129428
32	Captan	0.1145	0.05725	0	Soybeans	0.001	0.0001145	5.725e-05	0	1.76616e-06	8.83079e-07	0	0.1	1.76616e-05	8.83079e-06	0	Captan	0.1145	0.05725	0	Soybeans	0.001	0.0001145	5.725e-05	0	1.76616e-06	8.83079e-07	0	0.1	1.76616e-05	8.83079e-06	0	Captan	0.1145	0.0001145	1.76616e-06	0.3	5.88719e-06
33	Captan	0.2643	0.26144	0.25858	White pepper	0.0013	0.00034359	0.000339872	0.000336154	5.29986e-06	5.24251e-06	5.18516e-06	0.1	5.29986e-05	5.24251e-05	5.18516e-05	Captan	0.45597	0.45597	0.45597	White pepper	0.0013	0.000592761	0.000592761	0.000592761	9.14331e-06	9.14331e-06	9.14331e-06	0.1	9.14331e-05	9.14331e-05	9.14331e-05	Captan	0.4818	0.00062634	9.66127e-06	0.3	3.22042e-05
34	Chlorothalonil	0.01352	0.01348	0.01344	Black beans	0.0814	0.00110053	0.00109727	0.00109402	1.69756e-05	1.69254e-05	1.68752e-05	0.015	0.00113171	0.00112836	0.00112501	Chlorothalonil	0.022992	0.022992	0.022992	Black beans	0.0814	0.00187155	0.00187155	0.00187155	2.88686e-05	2.88686e-05	2.88686e-05	0.015	0.00192457	0.00192457	0.00192457	Chlorothalonil	0.03408	0.00277411	4.27906e-05	0.05	0.000855811
35	Chlorothalonil	0.06184	0.05224	0.04264	Chili pepper	0.0027	0.000166968	0.000141048	0.000115128	2.57547e-06	2.17566e-06	1.77584e-06	0.015	0.000171698	0.000145044	0.00011839	Chlorothalonil	0.19515	0.19515	0.19515	Chili pepper	0.0027	0.000526905	0.000526905	0.000526905	8.12749e-06	8.12749e-06	8.12749e-06	0.015	0.000541832	0.000541832	0.000541832	Chlorothalonil	0.255	0.0006885	1.06201e-05	0.05	0.000212402
36	Chlorothalonil	0.01442	0.00882	0.00322	Cocoa	0.0007	1.0094e-05	6.174e-06	2.254e-06	1.557e-07	9.52337e-08	3.47679e-08	0.015	1.038e-05	6.34891e-06	2.31786e-06	Chlorothalonil	0.01605	0.01605	0.01605	Cocoa	0.0007	1.1235e-05	1.1235e-05	1.1235e-05	1.73299e-07	1.73299e-07	1.73299e-07	0.015	1.15533e-05	1.15533e-05	1.15533e-05	Chlorothalonil	0.0192	1.344e-05	2.07311e-07	0.05	4.14623e-06
37	Chlorothalonil	0.0308	0.0154	0	Coffee	6.5e-05	2.002e-06	1.001e-06	0	3.08808e-08	1.54404e-08	0	0.015	2.05872e-06	1.02936e-06	0	Chlorothalonil	0.0308	0.0154	0	Coffee	6.5e-05	2.002e-06	1.001e-06	0	3.08808e-08	1.54404e-08	0	0.015	2.05872e-06	1.02936e-06	0	Chlorothalonil	0.0308	2.002e-06	3.08808e-08	0.05	6.17615e-07
38	Chlorothalonil	0.00714	0.00714	0.00714	Cowpea	0.0016	1.1424e-05	1.1424e-05	1.1424e-05	1.76215e-07	1.76215e-07	1.76215e-07	0.015	1.17476e-05	1.17476e-05	1.17476e-05	Chlorothalonil	0.00915	0.00915	0.00915	Cowpea	0.0016	1.464e-05	1.464e-05	1.464e-05	2.25821e-07	2.25821e-07	2.25821e-07	0.015	1.50548e-05	1.50548e-05	1.50548e-05	Chlorothalonil	0.0102	1.632e-05	2.51735e-07	0.05	5.03471e-06
39	Chlorothalonil	0.00968	0.00968	0.00968	Egusi seeds	0.0014	1.3552e-05	1.3552e-05	1.3552e-05	2.09039e-07	2.09039e-07	2.09039e-07	0.015	1.39359e-05	1.39359e-05	1.39359e-05	Chlorothalonil	0.01509	0.01509	0.01509	Egusi seeds	0.0014	2.1126e-05	2.1126e-05	2.1126e-05	3.25868e-07	3.25868e-07	3.25868e-07	0.015	2.17245e-05	2.17245e-05	2.17245e-05	Chlorothalonil	0.0195	2.73e-05	4.21101e-07	0.05	8.42203e-06
40	Chlorothalonil	0.00936667	0.00930333	0.00924	Groundnuts	0.0364	0.000340947	0.000338641	0.000336336	5.25909e-06	5.22353e-06	5.18797e-06	0.015	0.000350606	0.000348235	0.000345865	Chlorothalonil	0.01215	0.01215	0.01215	Groundnuts	0.0364	0.00044226	0.00044226	0.00044226	6.82184e-06	6.82184e-06	6.82184e-06	0.015	0.000454789	0.000454789	0.000454789	Chlorothalonil	0.01215	0.00044226	6.82184e-06	0.05	0.000136437
41	Chlorothalonil	0.012608	0.012608	0.012608	Kidney beans	0.0814	0.00102629	0.00102629	0.00102629	1.58305e-05	1.58305e-05	1.58305e-05	0.015	0.00105537	0.00105537	0.00105537	Chlorothalonil	0.01536	0.01536	0.01536	Kidney beans	0.0814	0.0012503	0.0012503	0.0012503	1.92859e-05	1.92859e-05	1.92859e-05	0.015	0.00128573	0.00128573	0.00128573	Chlorothalonil	0.01536	0.0012503	1.92859e-05	0.05	0.000385718
42	Chlorothalonil	0.0139403	0.0100603	0.00618034	Maize	0.3849	0.00536564	0.00387222	0.00237881	8.27647e-05	5.97289e-05	3.66931e-05	0.015	0.00551765	0.00398193	0.00244621	Chlorothalonil	0.0374715	0.0374715	0.0374715	Maize	0.3849	0.0144228	0.0144228	0.0144228	0.000222471	0.000222471	0.000222471	0.015	0.0148314	0.0148314	0.0148314	Chlorothalonil	0.0507051	0.0195164	0.00030104	0.05	0.00602079
43	Chlorothalonil	0.00866	0.00866	0.00866	Soybeans	0.001	8.66e-06	8.66e-06	8.66e-06	1.3358e-07	1.3358e-07	1.3358e-07	0.015	8.90534e-06	8.90534e-06	8.90534e-06	Chlorothalonil	0.01227	0.01227	0.01227	Soybeans	0.001	1.227e-05	1.227e-05	1.227e-05	1.89264e-07	1.89264e-07	1.89264e-07	0.015	1.26176e-05	1.26176e-05	1.26176e-05	Chlorothalonil	0.0129	1.29e-05	1.98982e-07	0.05	3.97964e-06
44	Chlorothalonil	0.00648	0.00516	0.00384	White pepper	0.0013	8.424e-06	6.708e-06	4.992e-06	1.2994e-07	1.03471e-07	7.70014e-08	0.015	8.66266e-06	6.89804e-06	5.13343e-06	Chlorothalonil	0.01083	0.01083	0.01083	White pepper	0.0013	1.4079e-05	1.4079e-05	1.4079e-05	2.17168e-07	2.17168e-07	2.17168e-07	0.015	1.44779e-05	1.44779e-05	1.44779e-05	Chlorothalonil	0.0123	1.599e-05	2.46645e-07	0.05	4.9329e-06
45	Cyhalothrin	0.01122	0.00641	0.0016	Black beans	0.0814	0.000913308	0.000521774	0.00013024	1.40877e-05	8.04834e-06	2.00895e-06	0.005	0.00281755	0.00160967	0.000401789	Cyhalothrin	0.01164	0.01164	0.01164	Black beans	0.0814	0.000947496	0.000947496	0.000947496	1.46151e-05	1.46151e-05	1.46151e-05	0.005	0.00292302	0.00292302	0.00292302	Cyhalothrin	0.0129	0.00105006	1.61971e-05	0.02	0.000809857
46	Cyhalothrin	0.1927	0.19192	0.19114	Chili pepper	0.0027	0.00052029	0.000518184	0.000516078	8.02545e-06	7.99297e-06	7.96048e-06	0.005	0.00160509	0.00159859	0.0015921	Cyhalothrin	0.64794	0.64794	0.64794	Chili pepper	0.0027	0.00174944	0.00174944	0.00174944	2.6985e-05	2.6985e-05	2.6985e-05	0.005	0.005397	0.005397	0.005397	Cyhalothrin	0.8235	0.00222345	3.42966e-05	0.02	0.00171483
47	Cyhalothrin	0.0376933	0.0204267	0.00316	Cocoa	0.0007	2.63853e-05	1.42987e-05	2.212e-06	4.06993e-07	2.20556e-07	3.412e-08	0.005	8.13985e-05	4.41113e-05	6.824e-06	Cyhalothrin	0.04012	0.02717	0.01422	Cocoa	0.0007	2.8084e-05	1.9019e-05	9.954e-06	4.33195e-07	2.93367e-07	1.5354e-07	0.005	8.66389e-05	5.86735e-05	3.0708e-05	Cyhalothrin	0.0474	3.318e-05	5.118e-07	0.02	2.559e-05
48	Cyhalothrin	0.1519	0.07595	0	Coffee	6.5e-05	9.8735e-06	4.93675e-06	0	1.52298e-07	7.61492e-08	0	0.005	3.04597e-05	1.52298e-05	0	Cyhalothrin	0.1519	0.07595	0	Coffee	6.5e-05	9.8735e-06	4.93675e-06	0	1.52298e-07	7.61492e-08	0	0.005	3.04597e-05	1.52298e-05	0	Cyhalothrin	0.1519	9.8735e-06	1.52298e-07	0.02	7.61492e-06
49	Cyhalothrin	0.0111	0.00555	0	Cowpea	0.0016	1.776e-05	8.88e-06	0	2.73947e-07	1.36974e-07	0	0.005	5.47894e-05	2.73947e-05	0	Cyhalothrin	0.0111	0.00555	0	Cowpea	0.0016	1.776e-05	8.88e-06	0	2.73947e-07	1.36974e-07	0	0.005	5.47894e-05	2.73947e-05	0	Cyhalothrin	0.0111	1.776e-05	2.73947e-07	0.02	1.36974e-05
50	Cyhalothrin	0.0151	0.00838	0.00166	Egusi seeds	0.0014	2.114e-05	1.1732e-05	2.324e-06	3.26084e-07	1.80966e-07	3.58476e-08	0.005	6.52167e-05	3.61931e-05	7.16952e-06	Cyhalothrin	0.01755	0.01251	0.00747	Egusi seeds	0.0014	2.457e-05	1.7514e-05	1.0458e-05	3.78991e-07	2.70153e-07	1.61314e-07	0.005	7.57982e-05	5.40305e-05	3.22628e-05	Cyhalothrin	0.0249	3.486e-05	5.37714e-07	0.02	2.68857e-05
51	Cyhalothrin	0.0154	0.0077	0	Groundnuts	0.0364	0.00056056	0.00028028	0	8.64661e-06	4.32331e-06	0	0.005	0.00172932	0.000864661	0	Cyhalothrin	0.0154	0.0077	0	Groundnuts	0.0364	0.00056056	0.00028028	0	8.64661e-06	4.32331e-06	0	0.005	0.00172932	0.000864661	0	Cyhalothrin	0.0154	0.00056056	8.64661e-06	0.02	0.000432331
52	Cyhalothrin	0.01128	0.00647	0.00166	Kidney beans	0.0814	0.000918192	0.000526658	0.000135124	1.41631e-05	8.12368e-06	2.08428e-06	0.005	0.00283261	0.00162474	0.000416856	Cyhalothrin	0.01215	0.01215	0.01215	Kidney beans	0.0814	0.00098901	0.00098901	0.00098901	1.52554e-05	1.52554e-05	1.52554e-05	0.005	0.00305109	0.00305109	0.00305109	Cyhalothrin	0.0132	0.00107448	1.65738e-05	0.02	0.00082869
53	Cyhalothrin	0.0660213	0.058288	0.0505546	Maize	0.3849	0.0254116	0.022435	0.0194585	0.000391973	0.00034606	0.000300146	0.005	0.0783946	0.0692119	0.0600292	Cyhalothrin	0.18931	0.18931	0.18931	Maize	0.3849	0.0728655	0.0728655	0.0728655	0.00112395	0.00112395	0.00112395	0.005	0.224789	0.224789	0.224789	Cyhalothrin	0.204734	0.078802	0.00121552	0.02	0.0607759
54	Cyhalothrin	0.018	0.009	0	Soybeans	0.001	1.8e-05	9e-06	0	2.77649e-07	1.38825e-07	0	0.005	5.55298e-05	2.77649e-05	0	Cyhalothrin	0.018	0.009	0	Soybeans	0.001	1.8e-05	9e-06	0	2.77649e-07	1.38825e-07	0	0.005	5.55298e-05	2.77649e-05	0	Cyhalothrin	0.018	1.8e-05	2.77649e-07	0.02	1.38825e-05
55	Cyhalothrin	0.01662	0.01342	0.01022	White pepper	0.0013	2.1606e-05	1.7446e-05	1.3286e-05	3.33272e-07	2.69104e-07	2.04936e-07	0.005	6.66543e-05	5.38208e-05	4.09872e-05	Cyhalothrin	0.02919	0.02919	0.02919	White pepper	0.0013	3.7947e-05	3.7947e-05	3.7947e-05	5.85331e-07	5.85331e-07	5.85331e-07	0.005	0.000117066	0.000117066	0.000117066	Cyhalothrin	0.0504	6.552e-05	1.01064e-06	0.02	5.05322e-05
56	Cypermethrin	0.02046	0.01898	0.0175	Black beans	0.0814	0.00166544	0.00154497	0.0014245	2.56894e-05	2.38311e-05	2.19729e-05	0.05	0.000513788	0.000476623	0.000439457	Cypermethrin	0.03987	0.03987	0.03987	Black beans	0.0814	0.00324542	0.00324542	0.00324542	5.00604e-05	5.00604e-05	5.00604e-05	0.05	0.00100121	0.00100121	0.00100121	Cypermethrin	0.0447	0.00363858	5.61249e-05	0.2	0.000280625
57	Cypermethrin	0.0919	0.09034	0.08878	Chili pepper	0.0027	0.00024813	0.000243918	0.000239706	3.82739e-06	3.76242e-06	3.69745e-06	0.05	7.65479e-05	7.52485e-05	7.39491e-05	Cypermethrin	0.28614	0.28614	0.28614	Chili pepper	0.0027	0.000772578	0.000772578	0.000772578	1.1917e-05	1.1917e-05	1.1917e-05	0.05	0.00023834	0.00023834	0.00023834	Cypermethrin	0.6528	0.00176256	2.71874e-05	0.2	0.000135937
58	Cypermethrin	0.037	0.0185	0	Cocoa	0.0007	2.59e-05	1.295e-05	0	3.99506e-07	1.99753e-07	0	0.05	7.99013e-06	3.99506e-06	0	Cypermethrin	0.037	0.0185	0	Cocoa	0.0007	2.59e-05	1.295e-05	0	3.99506e-07	1.99753e-07	0	0.05	7.99013e-06	3.99506e-06	0	Cypermethrin	0.037	2.59e-05	3.99506e-07	0.2	1.99753e-06
59	Cypermethrin	0.1136	0.0568	0	Coffee	6.5e-05	7.384e-06	3.692e-06	0	1.13898e-07	5.69489e-08	0	0.05	2.27796e-06	1.13898e-06	0	Cypermethrin	0.1519	0.07595	0	Coffee	6.5e-05	9.8735e-06	4.93675e-06	0	1.52298e-07	7.61492e-08	0	0.05	3.04597e-06	1.52298e-06	0	Cypermethrin	0.1519	9.8735e-06	1.52298e-07	0.2	7.61492e-07
60	Cypermethrin	0.01358	0.01025	0.00692	Cowpea	0.0016	2.1728e-05	1.64e-05	1.1072e-05	3.35153e-07	2.52969e-07	1.70785e-07	0.05	6.70307e-06	5.05939e-06	3.4157e-06	Cypermethrin	0.02259	0.02259	0.02259	Cowpea	0.0016	3.6144e-05	3.6144e-05	3.6144e-05	5.5752e-07	5.5752e-07	5.5752e-07	0.05	1.11504e-05	1.11504e-05	1.11504e-05	Cypermethrin	0.0375	6e-05	9.25497e-07	0.2	4.62749e-06
61	Cypermethrin	0.01446	0.00822	0.00198	Egusi seeds	0.0014	2.0244e-05	1.1508e-05	2.772e-06	3.12263e-07	1.7751e-07	4.2758e-08	0.05	6.24526e-06	3.55021e-06	8.5516e-07	Cypermethrin	0.01479	0.01479	0.01479	Egusi seeds	0.0014	2.0706e-05	2.0706e-05	2.0706e-05	3.19389e-07	3.19389e-07	3.19389e-07	0.05	6.38778e-06	6.38778e-06	6.38778e-06	Cypermethrin	0.015	2.1e-05	3.23924e-07	0.2	1.61962e-06
62	Cypermethrin	0.0154	0.0077	0	Groundnuts	0.0364	0.00056056	0.00028028	0	8.64661e-06	4.32331e-06	0	0.05	0.000172932	8.64661e-05	0	Cypermethrin	0.0154	0.0077	0	Groundnuts	0.0364	0.00056056	0.00028028	0	8.64661e-06	4.32331e-06	0	0.05	0.000172932	8.64661e-05	0	Cypermethrin	0.0154	0.00056056	8.64661e-06	0.2	4.32331e-05
63	Cypermethrin	0.01652	0.01393	0.01134	Kidney beans	0.0814	0.00134473	0.0011339	0.000923076	2.07424e-05	1.74904e-05	1.42384e-05	0.05	0.000414847	0.000349808	0.000284768	Cypermethrin	0.02859	0.02859	0.02859	Kidney beans	0.0814	0.00232723	0.00232723	0.00232723	3.58974e-05	3.58974e-05	3.58974e-05	0.05	0.000717947	0.000717947	0.000717947	Cypermethrin	0.0393	0.00319902	4.93447e-05	0.2	0.000246724
64	Cypermethrin	0.164356	0.154302	0.144249	Maize	0.3849	0.0632605	0.059391	0.0555215	0.000975791	0.000916104	0.000856416	0.05	0.0195158	0.0183221	0.0171283	Cypermethrin	0.777064	0.777064	0.777064	Maize	0.3849	0.299092	0.299092	0.299092	0.00461348	0.00461348	0.00461348	0.05	0.0922696	0.0922696	0.0922696	Cypermethrin	1.84388	0.709709	0.0109472	0.2	0.0547362
65	Cypermethrin	0.018	0.009	0	Soybeans	0.001	1.8e-05	9e-06	0	2.77649e-07	1.38825e-07	0	0.05	5.55298e-06	2.77649e-06	0	Cypermethrin	0.018	0.009	0	Soybeans	0.001	1.8e-05	9e-06	0	2.77649e-07	1.38825e-07	0	0.05	5.55298e-06	2.77649e-06	0	Cypermethrin	0.018	1.8e-05	2.77649e-07	0.2	1.38825e-06
66	Cypermethrin	0.0436	0.0428	0.042	White pepper	0.0013	5.668e-05	5.564e-05	5.46e-05	8.74287e-07	8.58245e-07	8.42203e-07	0.05	1.74857e-05	1.71649e-05	1.68441e-05	Cypermethrin	0.09405	0.09405	0.09405	White pepper	0.0013	0.000122265	0.000122265	0.000122265	1.88593e-06	1.88593e-06	1.88593e-06	0.05	3.77186e-05	3.77186e-05	3.77186e-05	Cypermethrin	0.0951	0.00012363	1.90699e-06	0.2	9.53494e-06
67	Deltamethrin	0.0227	0.01826	0.01382	Black beans	0.0814	0.00184778	0.00148636	0.00112495	2.85019e-05	2.29271e-05	1.73523e-05	0.01	0.00285019	0.00229271	0.00173523	Deltamethrin	0.06927	0.06927	0.06927	Black beans	0.0814	0.00563858	0.00563858	0.00563858	8.69748e-05	8.69748e-05	8.69748e-05	0.01	0.00869748	0.00869748	0.00869748	Deltamethrin	0.1665	0.0135531	0.000209056	0.01	0.0209056
68	Deltamethrin	0.07105	0.06832	0.06559	Chili pepper	0.0027	0.000191835	0.000184464	0.000177093	2.95905e-06	2.84535e-06	2.73165e-06	0.01	0.000295905	0.000284535	0.000273165	Deltamethrin	0.30324	0.30324	0.30324	Chili pepper	0.0027	0.000818748	0.000818748	0.000818748	1.26292e-05	1.26292e-05	1.26292e-05	0.01	0.00126292	0.00126292	0.00126292	Deltamethrin	0.3696	0.00099792	1.53929e-05	0.01	0.00153929
69	Deltamethrin	0.037	0.0185	0	Cocoa	0.0007	2.59e-05	1.295e-05	0	3.99506e-07	1.99753e-07	0	0.01	3.99506e-05	1.99753e-05	0	Deltamethrin	0.037	0.0185	0	Cocoa	0.0007	2.59e-05	1.295e-05	0	3.99506e-07	1.99753e-07	0	0.01	3.99506e-05	1.99753e-05	0	Deltamethrin	0.037	2.59e-05	3.99506e-07	0.01	3.99506e-05
70	Deltamethrin	0.1519	0.07595	0	Coffee	6.5e-05	9.8735e-06	4.93675e-06	0	1.52298e-07	7.61492e-08	0	0.01	1.52298e-05	7.61492e-06	0	Deltamethrin	0.1519	0.07595	0	Coffee	6.5e-05	9.8735e-06	4.93675e-06	0	1.52298e-07	7.61492e-08	0	0.01	1.52298e-05	7.61492e-06	0	Deltamethrin	0.1519	9.8735e-06	1.52298e-07	0.01	1.52298e-05
71	Deltamethrin	0.02822	0.02341	0.0186	Cowpea	0.0016	4.5152e-05	3.7456e-05	2.976e-05	6.96468e-07	5.77757e-07	4.59047e-07	0.01	6.96468e-05	5.77757e-05	4.59047e-05	Deltamethrin	0.1263	0.1263	0.1263	Cowpea	0.0016	0.00020208	0.00020208	0.00020208	3.11708e-06	3.11708e-06	3.11708e-06	0.01	0.000311708	0.000311708	0.000311708	Deltamethrin	0.1725	0.000276	4.25729e-06	0.01	0.000425729
72	Deltamethrin	0.02628	0.01956	0.01284	Egusi seeds	0.0014	3.6792e-05	2.7384e-05	1.7976e-05	5.67515e-07	4.22397e-07	2.77279e-07	0.01	5.67515e-05	4.22397e-05	2.77279e-05	Deltamethrin	0.06786	0.06282	0.05778	Egusi seeds	0.0014	9.5004e-05	8.7948e-05	8.0892e-05	1.46543e-06	1.35659e-06	1.24776e-06	0.01	0.000146543	0.000135659	0.000124776	Deltamethrin	0.1926	0.00026964	4.15919e-06	0.01	0.000415919
73	Deltamethrin	0.0154	0.0077	0	Groundnuts	0.0364	0.00056056	0.00028028	0	8.64661e-06	4.32331e-06	0	0.01	0.000864661	0.000432331	0	Deltamethrin	0.0154	0.0077	0	Groundnuts	0.0364	0.00056056	0.00028028	0	8.64661e-06	4.32331e-06	0	0.01	0.000864661	0.000432331	0	Deltamethrin	0.0154	0.00056056	8.64661e-06	0.01	0.000864661
74	Deltamethrin	0.01114	0.00596	0.00078	Kidney beans	0.0814	0.000906796	0.000485144	6.3492e-05	1.39873e-05	7.48333e-06	9.79361e-07	0.01	0.00139873	0.000748333	9.79361e-05	Deltamethrin	0.01128	0.007395	0.00351	Kidney beans	0.0814	0.000918192	0.000601953	0.000285714	1.41631e-05	9.2851e-06	4.40713e-06	0.01	0.00141631	0.00092851	0.000440713	Deltamethrin	0.0117	0.00095238	1.46904e-05	0.01	0.00146904
75	Deltamethrin	0.0799729	0.0714662	0.0629595	Maize	0.3849	0.0307816	0.0275073	0.0242331	0.000474804	0.0004243	0.000373795	0.01	0.0474804	0.04243	0.0373795	Deltamethrin	0.376361	0.376361	0.376361	Maize	0.3849	0.144861	0.144861	0.144861	0.00223448	0.00223448	0.00223448	0.01	0.223448	0.223448	0.223448	Deltamethrin	0.597938	0.230146	0.00354999	0.01	0.354999
76	Deltamethrin	0.018	0.009	0	Soybeans	0.001	1.8e-05	9e-06	0	2.77649e-07	1.38825e-07	0	0.01	2.77649e-05	1.38825e-05	0	Deltamethrin	0.018	0.009	0	Soybeans	0.001	1.8e-05	9e-06	0	2.77649e-07	1.38825e-07	0	0.01	2.77649e-05	1.38825e-05	0	Deltamethrin	0.018	1.8e-05	2.77649e-07	0.01	2.77649e-05
77	Deltamethrin	0.01584	0.01384	0.01184	White pepper	0.0013	2.0592e-05	1.7992e-05	1.5392e-05	3.17631e-07	2.77526e-07	2.37421e-07	0.01	3.17631e-05	2.77526e-05	2.37421e-05	Deltamethrin	0.02799	0.02799	0.02799	White pepper	0.0013	3.6387e-05	3.6387e-05	3.6387e-05	5.61268e-07	5.61268e-07	5.61268e-07	0.01	5.61268e-05	5.61268e-05	5.61268e-05	Deltamethrin	0.0303	3.939e-05	6.07589e-07	0.01	6.07589e-05
78	Endrin	0.0082	0.00523	0.00226	Black beans	0.0814	0.00066748	0.000425722	0.000183964	1.02959e-05	6.56674e-06	2.83764e-06	0.0002	0.0514793	0.0328337	0.0141882	Endrin	0.00879	0.00879	0.00879	Black beans	0.0814	0.000715506	0.000715506	0.000715506	1.10366e-05	1.10366e-05	1.10366e-05	0.0002	0.0551832	0.0551832	0.0551832	Endrin	0.009	0.0007326	1.13003e-05	NA	NA
79	Endrin	0.02216	0.01904	0.01592	Chili pepper	0.0027	5.9832e-05	5.1408e-05	4.2984e-05	9.22906e-07	7.92966e-07	6.63026e-07	0.0002	0.00461453	0.00396483	0.00331513	Endrin	0.04833	0.04833	0.04833	Chili pepper	0.0027	0.000130491	0.000130491	0.000130491	2.01282e-06	2.01282e-06	2.01282e-06	0.0002	0.0100641	0.0100641	0.0100641	Endrin	0.054	0.0001458	2.24896e-06	NA	NA
80	Endrin	0.0146	0.0073	0	Cocoa	0.0007	1.022e-05	5.11e-06	0	1.57643e-07	7.88215e-08	0	0.0002	0.000788215	0.000394108	0	Endrin	0.0146	0.0073	0	Cocoa	0.0007	1.022e-05	5.11e-06	0	1.57643e-07	7.88215e-08	0	0.0002	0.000788215	0.000394108	0	Endrin	0.0146	1.022e-05	1.57643e-07	NA	NA
81	Endrin	0.01325	0.00817	0.00309	Coffee	6.5e-05	8.6125e-07	5.3105e-07	2.0085e-07	1.32847e-08	8.19142e-09	3.0981e-09	0.0002	6.64237e-05	4.09571e-05	1.54905e-05	Endrin	0.01585	0.015615	0.015615	Coffee	6.5e-05	1.03025e-06	1.01497e-06	1.01497e-06	1.58916e-08	1.56559e-08	1.56559e-08	0.0002	7.94578e-05	7.82797e-05	7.82797e-05	Endrin	0.0171	1.1115e-06	1.71448e-08	NA	NA
82	Endrin	0.00998	0.00836	0.00674	Cowpea	0.0016	1.5968e-05	1.3376e-05	1.0784e-05	2.46306e-07	2.06324e-07	1.66343e-07	0.0002	0.00123153	0.00103162	0.000831714	Endrin	0.01596	0.01596	0.01596	Cowpea	0.0016	2.5536e-05	2.5536e-05	2.5536e-05	3.93892e-07	3.93892e-07	3.93892e-07	0.0002	0.00196946	0.00196946	0.00196946	Endrin	0.021	3.36e-05	5.18279e-07	NA	NA
83	Endrin	0.0188067	0.0110133	0.00322	Egusi seeds	0.0014	2.63293e-05	1.54187e-05	4.508e-06	4.06129e-07	2.37832e-07	6.95357e-08	0.0002	0.00203064	0.00118916	0.000347679	Endrin	0.02618	0.020335	0.01449	Egusi seeds	0.0014	3.6652e-05	2.8469e-05	2.0286e-05	5.65356e-07	4.39133e-07	3.12911e-07	0.0002	0.00282678	0.00219567	0.00156455	Endrin	0.0483	6.762e-05	1.04304e-06	NA	NA
84	Endrin	0.00441333	0.00334667	0.00228	Groundnuts	0.0364	0.000160645	0.000121819	8.2992e-05	2.47795e-06	1.87905e-06	1.28015e-06	0.0002	0.0123897	0.00939524	0.00640074	Endrin	0.00759	0.00759	0.00759	Groundnuts	0.0364	0.000276276	0.000276276	0.000276276	4.26155e-06	4.26155e-06	4.26155e-06	0.0002	0.0213077	0.0213077	0.0213077	Endrin	0.0078	0.00028392	4.37945e-06	NA	NA
85	Endrin	0.0083	0.00533	0.00236	Kidney beans	0.0814	0.00067562	0.000433862	0.000192104	1.04214e-05	6.6923e-06	2.9632e-06	0.0002	0.052107	0.0334615	0.014816	Endrin	0.009	0.009	0.009	Kidney beans	0.0814	0.0007326	0.0007326	0.0007326	1.13003e-05	1.13003e-05	1.13003e-05	0.0002	0.0565016	0.0565016	0.0565016	Endrin	0.0111	0.00090354	1.39371e-05	NA	NA
86	Endrin	0.0217266	0.0189266	0.0161266	Maize	0.3849	0.00836258	0.00728486	0.00620714	0.000128992	0.000112369	9.57449e-05	0.0002	0.644962	0.561844	0.478725	Endrin	0.04068	0.04068	0.04068	Maize	0.3849	0.0156577	0.0156577	0.0156577	0.00024152	0.00024152	0.00024152	0.0002	1.2076	1.2076	1.2076	Endrin	0.0432	0.0166277	0.000256481	NA	NA
87	Endrin	0.0142	0.0071	0	Soybeans	0.001	1.42e-05	7.1e-06	0	2.19034e-07	1.09517e-07	0	0.0002	0.00109517	0.000547586	0	Endrin	0.0142	0.0071	0	Soybeans	0.001	1.42e-05	7.1e-06	0	2.19034e-07	1.09517e-07	0	0.0002	0.00109517	0.000547586	0	Endrin	0.0142	1.42e-05	2.19034e-07	NA	NA
88	Endrin	0.0337933	0.0180667	0.00234	White pepper	0.0013	4.39313e-05	2.34867e-05	3.042e-06	6.77639e-07	3.62281e-07	4.69227e-08	0.0002	0.00338819	0.0018114	0.000234614	Endrin	0.03412	0.022325	0.01053	White pepper	0.0013	4.4356e-05	2.90225e-05	1.3689e-05	6.84189e-07	4.47671e-07	2.11152e-07	0.0002	0.00342095	0.00223835	0.00105576	Endrin	0.0351	4.563e-05	7.03841e-07	NA	NA
89	Heptachlor	0.0130733	0.0115067	0.00994	Black beans	0.0814	0.00106417	0.000936643	0.000809116	1.64148e-05	1.44477e-05	1.24806e-05	0.0001	0.164148	0.144477	0.124806	Heptachlor	0.04626	0.04626	0.04626	Black beans	0.0814	0.00376556	0.00376556	0.00376556	5.80837e-05	5.80837e-05	5.80837e-05	0.0001	0.580837	0.580837	0.580837	Heptachlor	0.1038	0.00844932	0.00013033	NA	NA
90	Heptachlor	0.11412	0.096	0.07788	Chili pepper	0.0027	0.000308124	0.0002592	0.000210276	4.7528e-06	3.99815e-06	3.2435e-06	0.0001	0.047528	0.0399815	0.032435	Heptachlor	0.33483	0.33483	0.33483	Chili pepper	0.0027	0.000904041	0.000904041	0.000904041	1.39448e-05	1.39448e-05	1.39448e-05	0.0001	0.139448	0.139448	0.139448	Heptachlor	0.3993	0.00107811	1.66298e-05	NA	NA
91	Heptachlor	0.0247733	0.0153467	0.00592	Cocoa	0.0007	1.73413e-05	1.07427e-05	4.144e-06	2.67489e-07	1.65705e-07	6.3921e-08	0.0001	0.00267489	0.00165705	0.00063921	Heptachlor	0.04078	0.03371	0.02664	Cocoa	0.0007	2.8546e-05	2.3597e-05	1.8648e-05	4.40321e-07	3.63983e-07	2.87645e-07	0.0001	0.00440321	0.00363983	0.00287645	Heptachlor	0.0888	6.216e-05	9.58815e-07	NA	NA
92	Heptachlor	0.02771	0.02167	0.01563	Coffee	6.5e-05	1.80115e-06	1.40855e-06	1.01595e-06	2.77827e-08	2.17268e-08	1.5671e-08	0.0001	0.000277827	0.000217268	0.00015671	Heptachlor	0.07815	0.079425	0.079425	Coffee	6.5e-05	5.07975e-06	5.16262e-06	5.16262e-06	7.83549e-08	7.96333e-08	7.96333e-08	0.0001	0.000783549	0.000796333	0.000796333	Heptachlor	0.0909	5.9085e-06	9.11384e-08	NA	NA
93	Heptachlor	0.0123267	0.0115433	0.01076	Cowpea	0.0016	1.97227e-05	1.84693e-05	1.7216e-05	3.04221e-07	2.84889e-07	2.65556e-07	0.0001	0.00304221	0.00284889	0.00265556	Heptachlor	0.03825	0.03825	0.03825	Cowpea	0.0016	6.12e-05	6.12e-05	6.12e-05	9.44007e-07	9.44007e-07	9.44007e-07	0.0001	0.00944007	0.00944007	0.00944007	Heptachlor	0.0624	9.984e-05	1.54003e-06	NA	NA
94	Heptachlor	0.00662667	0.00579333	0.00496	Egusi seeds	0.0014	9.27733e-06	8.11067e-06	6.944e-06	1.43102e-07	1.25107e-07	1.07111e-07	0.0001	0.00143102	0.00125107	0.00107111	Heptachlor	0.00993	0.00993	0.00993	Egusi seeds	0.0014	1.3902e-05	1.3902e-05	1.3902e-05	2.14438e-07	2.14438e-07	2.14438e-07	0.0001	0.00214438	0.00214438	0.00214438	Heptachlor	0.0114	1.596e-05	2.46182e-07	NA	NA
95	Heptachlor	0.008	0.004	0	Groundnuts	0.0364	0.0002912	0.0001456	0	4.49175e-06	2.24587e-06	0	0.0001	0.0449175	0.0224587	0	Heptachlor	0.008	0.004	0	Groundnuts	0.0364	0.0002912	0.0001456	0	4.49175e-06	2.24587e-06	0	0.0001	0.0449175	0.0224587	0	Heptachlor	0.008	0.0002912	4.49175e-06	NA	NA
96	Heptachlor	0.00642	0.00454	0.00266	Kidney beans	0.0814	0.000522588	0.000369556	0.000216524	8.0609e-06	5.70039e-06	3.33987e-06	0.0001	0.080609	0.0570039	0.0333987	Heptachlor	0.01275	0.01275	0.01275	Kidney beans	0.0814	0.00103785	0.00103785	0.00103785	1.60088e-05	1.60088e-05	1.60088e-05	0.0001	0.160088	0.160088	0.160088	Heptachlor	0.0264	0.00214896	3.31476e-05	NA	NA
97	Heptachlor	0.0317867	0.0257633	0.01974	Maize	0.3849	0.0122347	0.00991631	0.00759793	0.00018872	0.000152959	0.000117198	0.0001	1.8872	1.52959	1.17198	Heptachlor	0.09543	0.09543	0.09543	Maize	0.3849	0.036731	0.036731	0.036731	0.000566574	0.000566574	0.000566574	0.0001	5.66574	5.66574	5.66574	Heptachlor	0.2796	0.107618	0.00166	NA	NA
98	Heptachlor	0.0134	0.00808	0.00276	Soybeans	0.001	1.34e-05	8.08e-06	2.76e-06	2.06694e-07	1.24634e-07	4.25729e-08	0.0001	0.00206694	0.00124634	0.000425729	Heptachlor	0.0204	0.01641	0.01242	Soybeans	0.001	2.04e-05	1.641e-05	1.242e-05	3.14669e-07	2.53124e-07	1.91578e-07	0.0001	0.00314669	0.00253124	0.00191578	Heptachlor	0.0414	4.14e-05	6.38593e-07	NA	NA
99	Heptachlor	0.0159	0.00795	0	White pepper	0.0013	2.067e-05	1.0335e-05	0	3.18834e-07	1.59417e-07	0	0.0001	0.00318834	0.00159417	0	Heptachlor	0.0159	0.00795	0	White pepper	0.0013	2.067e-05	1.0335e-05	0	3.18834e-07	1.59417e-07	0	0.0001	0.00318834	0.00159417	0	Heptachlor	0.0159	2.067e-05	3.18834e-07	NA	NA
100	Methoxychlor	0.0628467	0.0337733	0.0047	Black beans	0.0814	0.00511572	0.00274915	0.00038258	7.89097e-05	4.24055e-05	5.90128e-06	0.1	0.000789097	0.000424055	5.90128e-05	Methoxychlor	0.06476	0.042955	0.02115	Black beans	0.0814	0.00527146	0.00349654	0.00172161	8.13121e-05	5.39339e-05	2.65558e-05	0.1	0.000813121	0.000539339	0.000265558	Methoxychlor	0.0705	0.0057387	8.85192e-05	NA	NA
101	Methoxychlor	1.16393	1.14213	1.12033	Chili pepper	0.0027	0.00314261	0.00308375	0.00302489	4.84746e-05	4.75667e-05	4.66588e-05	0.1	0.000484746	0.000475667	0.000466588	Methoxychlor	3.56028	3.56028	3.56028	Chili pepper	0.0027	0.00961276	0.00961276	0.00961276	0.000148276	0.000148276	0.000148276	0.1	0.00148276	0.00148276	0.00148276	Methoxychlor	7.2504	0.0195761	0.00030196	NA	NA
102	Methoxychlor	0.116687	0.0687133	0.02074	Cocoa	0.0007	8.16807e-05	4.80993e-05	1.4518e-05	1.25992e-06	7.4193e-07	2.2394e-07	0.1	1.25992e-05	7.4193e-06	2.2394e-06	Methoxychlor	0.16529	0.12931	0.09333	Cocoa	0.0007	0.000115703	9.0517e-05	6.5331e-05	1.78471e-06	1.39622e-06	1.00773e-06	0.1	1.78471e-05	1.39622e-05	1.00773e-05	Methoxychlor	0.3111	0.00021777	3.35909e-06	NA	NA
103	Methoxychlor	0.03333	0.02547	0.01761	Coffee	6.5e-05	2.16645e-06	1.65555e-06	1.14465e-06	3.34174e-08	2.55368e-08	1.76562e-08	0.1	3.34174e-07	2.55368e-07	1.76562e-07	Methoxychlor	0.08035	0.052365	0.052365	Coffee	6.5e-05	5.22275e-06	3.40373e-06	3.40373e-06	8.05607e-08	5.25023e-08	5.25023e-08	0.1	8.05607e-07	5.25023e-07	5.25023e-07	Methoxychlor	0.1028	6.682e-06	1.0307e-07	NA	NA
104	Methoxychlor	0.0623	0.03115	0	Cowpea	0.0016	9.968e-05	4.984e-05	0	1.53756e-06	7.6878e-07	0	0.1	1.53756e-05	7.6878e-06	0	Methoxychlor	0.0623	0.03115	0	Cowpea	0.0016	9.968e-05	4.984e-05	0	1.53756e-06	7.6878e-07	0	0.1	1.53756e-05	7.6878e-06	0	Methoxychlor	0.0623	9.968e-05	1.53756e-06	NA	NA
105	Methoxychlor	0.0403	0.02015	0	Egusi seeds	0.0014	5.642e-05	2.821e-05	0	8.70276e-07	4.35138e-07	0	0.1	8.70276e-06	4.35138e-06	0	Methoxychlor	0.0403	0.02015	0	Egusi seeds	0.0014	5.642e-05	2.821e-05	0	8.70276e-07	4.35138e-07	0	0.1	8.70276e-06	4.35138e-06	0	Methoxychlor	0.0403	5.642e-05	8.70276e-07	NA	NA
106	Methoxychlor	0.0335867	0.0192433	0.0049	Groundnuts	0.0364	0.00122255	0.000700457	0.00017836	1.88579e-05	1.08045e-05	2.7512e-06	0.1	0.000188579	0.000108045	2.7512e-05	Methoxychlor	0.03657	0.03657	0.03657	Groundnuts	0.0364	0.00133115	0.00133115	0.00133115	2.05329e-05	2.05329e-05	2.05329e-05	0.1	0.000205329	0.000205329	0.000205329	Methoxychlor	0.0372	0.00135408	2.08866e-05	NA	NA
107	Methoxychlor	0.0623	0.03115	0	Kidney beans	0.0814	0.00507122	0.00253561	0	7.82234e-05	3.91117e-05	0	0.1	0.000782234	0.000391117	0	Methoxychlor	0.0623	0.03115	0	Kidney beans	0.0814	0.00507122	0.00253561	0	7.82234e-05	3.91117e-05	0	0.1	0.000782234	0.000391117	0	Methoxychlor	0.0623	0.00507122	7.82234e-05	NA	NA
108	Methoxychlor	0.160191	0.141525	0.122858	Maize	0.3849	0.0616577	0.0544729	0.0472881	0.000951067	0.000840242	0.000729417	0.1	0.00951067	0.00840242	0.00729417	Methoxychlor	0.380842	0.380842	0.380842	Maize	0.3849	0.146586	0.146586	0.146586	0.00226108	0.00226108	0.00226108	0.1	0.0226108	0.0226108	0.0226108	Methoxychlor	0.687867	0.26476	0.00408391	NA	NA
109	Methoxychlor	0.0382493	0.0215427	0.004836	Soybeans	0.001	3.82493e-05	2.15427e-05	4.836e-06	5.89994e-07	3.32295e-07	7.45951e-08	0.1	5.89994e-06	3.32295e-06	7.45951e-07	Methoxychlor	0.046822	0.034292	0.021762	Soybeans	0.001	4.6822e-05	3.4292e-05	2.1762e-05	7.22227e-07	5.28953e-07	3.35678e-07	0.1	7.22227e-06	5.28953e-06	3.35678e-06	Methoxychlor	0.07254	7.254e-05	1.11893e-06	NA	NA
110	Methoxychlor	0.05594	0.04286	0.02978	White pepper	0.0013	7.2722e-05	5.5718e-05	3.8714e-05	1.12173e-06	8.59448e-07	5.97162e-07	0.1	1.12173e-05	8.59448e-06	5.97162e-06	Methoxychlor	0.0951	0.0951	0.0951	White pepper	0.0013	0.00012363	0.00012363	0.00012363	1.90699e-06	1.90699e-06	1.90699e-06	0.1	1.90699e-05	1.90699e-05	1.90699e-05	Methoxychlor	0.1014	0.00013182	2.03332e-06	NA	NA
111	ƩDDT	0.0794	0.0794	0.0794	Black beans	0.0814	0.00646316	0.00646316	0.00646316	9.9694e-05	9.9694e-05	9.9694e-05	0.01	0.0099694	0.0099694	0.0099694	ƩDDT	0.14466	0.14466	0.14466	Black beans	0.0814	0.0117753	0.0117753	0.0117753	0.000181634	0.000181634	0.000181634	0.01	0.0181634	0.0181634	0.0181634	ƩDDT	0.1833	0.0149206	0.00023015	NA	NA
112	ƩDDT	0.100398	0.100398	0.100398	Chili pepper	0.0027	0.000271075	0.000271075	0.000271075	4.18131e-06	4.18131e-06	4.18131e-06	0.01	0.000418131	0.000418131	0.000418131	ƩDDT	0.304206	0.304206	0.304206	Chili pepper	0.0027	0.000821356	0.000821356	0.000821356	1.26694e-05	1.26694e-05	1.26694e-05	0.01	0.00126694	0.00126694	0.00126694	ƩDDT	0.33642	0.000908334	1.4011e-05	NA	NA
113	ƩDDT	0.04676	0.04656	0.04636	Cocoa	0.0007	3.2732e-05	3.2592e-05	3.2452e-05	5.0489e-07	5.0273e-07	5.00571e-07	0.01	5.0489e-05	5.0273e-05	5.00571e-05	ƩDDT	0.07326	0.07326	0.07326	Cocoa	0.0007	5.1282e-05	5.1282e-05	5.1282e-05	7.91023e-07	7.91023e-07	7.91023e-07	0.01	7.91023e-05	7.91023e-05	7.91023e-05	ƩDDT	0.0846	5.922e-05	9.13466e-07	NA	NA
114	ƩDDT	0.01428	0.01428	0.01428	Coffee	6.5e-05	9.282e-07	9.282e-07	9.282e-07	1.43174e-08	1.43174e-08	1.43174e-08	0.01	1.43174e-06	1.43174e-06	1.43174e-06	ƩDDT	0.0189	0.01899	0.01899	Coffee	6.5e-05	1.2285e-06	1.23435e-06	1.23435e-06	1.89496e-08	1.90398e-08	1.90398e-08	0.01	1.89496e-06	1.90398e-06	1.90398e-06	ƩDDT	0.0198	1.287e-06	1.98519e-08	NA	NA
115	ƩDDT	0.0568	0.0568	0.0568	Cowpea	0.0016	9.088e-05	9.088e-05	9.088e-05	1.40182e-06	1.40182e-06	1.40182e-06	0.01	0.000140182	0.000140182	0.000140182	ƩDDT	0.10071	0.10071	0.10071	Cowpea	0.0016	0.000161136	0.000161136	0.000161136	2.48552e-06	2.48552e-06	2.48552e-06	0.01	0.000248552	0.000248552	0.000248552	ƩDDT	0.153	0.0002448	3.77603e-06	NA	NA
116	ƩDDT	0.0766333	0.0761067	0.07558	Egusi seeds	0.0014	0.000107287	0.000106549	0.000105812	1.65489e-06	1.64352e-06	1.63215e-06	0.01	0.000165489	0.000164352	0.000163215	ƩDDT	0.10086	0.10086	0.10086	Egusi seeds	0.0014	0.000141204	0.000141204	0.000141204	2.17807e-06	2.17807e-06	2.17807e-06	0.01	0.000217807	0.000217807	0.000217807	ƩDDT	0.1101	0.00015414	2.3776e-06	NA	NA
117	ƩDDT	0.0689133	0.0687667	0.06862	Groundnuts	0.0364	0.00250845	0.00250311	0.00249777	3.86927e-05	3.86103e-05	3.8528e-05	0.01	0.00386927	0.00386103	0.0038528	ƩDDT	0.09768	0.09768	0.09768	Groundnuts	0.0364	0.00355555	0.00355555	0.00355555	5.48442e-05	5.48442e-05	5.48442e-05	0.01	0.00548442	0.00548442	0.00548442	ƩDDT	0.1002	0.00364728	5.62591e-05	NA	NA
118	ƩDDT	0.06184	0.06184	0.06184	Kidney beans	0.0814	0.00503378	0.00503378	0.00503378	7.76458e-05	7.76458e-05	7.76458e-05	0.01	0.00776458	0.00776458	0.00776458	ƩDDT	0.12081	0.12081	0.12081	Kidney beans	0.0814	0.00983393	0.00983393	0.00983393	0.000151688	0.000151688	0.000151688	0.01	0.0151688	0.0151688	0.0151688	ƩDDT	0.1899	0.0154579	0.000238437	NA	NA
119	ƩDDT	0.05379	0.05379	0.05379	Maize	0.3849	0.0207038	0.0207038	0.0207038	0.000319355	0.000319355	0.000319355	0.01	0.0319355	0.0319355	0.0319355	ƩDDT	0.106439	0.106439	0.106439	Maize	0.3849	0.0409682	0.0409682	0.0409682	0.000631933	0.000631933	0.000631933	0.01	0.0631933	0.0631933	0.0631933	ƩDDT	0.123095	0.0473794	0.000730826	NA	NA
120	ƩDDT	0.04818	0.04768	0.04718	Soybeans	0.001	4.818e-05	4.768e-05	4.718e-05	7.43174e-07	7.35462e-07	7.27749e-07	0.01	7.43174e-05	7.35462e-05	7.27749e-05	ƩDDT	0.06249	0.06249	0.06249	Soybeans	0.001	6.249e-05	6.249e-05	6.249e-05	9.63906e-07	9.63906e-07	9.63906e-07	0.01	9.63906e-05	9.63906e-05	9.63906e-05	ƩDDT	0.069	6.9e-05	1.06432e-06	NA	NA
121	ƩDDT	0.0408867	0.0406633	0.04044	White pepper	0.0013	5.31527e-05	5.28623e-05	5.2572e-05	8.19878e-07	8.15399e-07	8.10921e-07	0.01	8.19878e-05	8.15399e-05	8.10921e-05	ƩDDT	0.07146	0.07146	0.07146	White pepper	0.0013	9.2898e-05	9.2898e-05	9.2898e-05	1.43295e-06	1.43295e-06	1.43295e-06	0.01	0.000143295	0.000143295	0.000143295	ƩDDT	0.0765	9.945e-05	1.53401e-06	NA	NA
122	Ʃdieldrin	0.0428733	0.0427867	0.0427	Black beans	0.0814	0.00348989	0.00348283	0.00347578	5.38314e-05	5.37226e-05	5.36138e-05	0.0001	0.538314	0.537226	0.536138	Ʃdieldrin	0.15192	0.15192	0.15192	Black beans	0.0814	0.0123663	0.0123663	0.0123663	0.000190749	0.000190749	0.000190749	0.0001	1.90749	1.90749	1.90749	Ʃdieldrin	0.1725	0.0140415	0.00021659	0.003	0.0721965
123	Ʃdieldrin	0.110663	0.110257	0.10985	Chili pepper	0.0027	0.000298791	0.000297693	0.000296595	4.60884e-06	4.5919e-06	4.57497e-06	0.0001	0.0460884	0.045919	0.0457497	Ʃdieldrin	0.3174	0.3174	0.3174	Chili pepper	0.0027	0.00085698	0.00085698	0.00085698	1.32189e-05	1.32189e-05	1.32189e-05	0.0001	0.132189	0.132189	0.132189	Ʃdieldrin	0.3552	0.00095904	1.47932e-05	0.003	0.00493105
124	Ʃdieldrin	0.02782	0.01592	0.00402	Cocoa	0.0007	1.9474e-05	1.1144e-05	2.814e-06	3.00386e-07	1.71896e-07	4.34058e-08	0.0001	0.00300386	0.00171896	0.000434058	Ʃdieldrin	0.03594	0.027015	0.01809	Cocoa	0.0007	2.5158e-05	1.89105e-05	1.2663e-05	3.88061e-07	2.91694e-07	1.95326e-07	0.0001	0.00388061	0.00291694	0.00195326	Ʃdieldrin	0.0603	4.221e-05	6.51087e-07	0.003	0.000217029
125	Ʃdieldrin	0.00884	0.008755	0.00867	Coffee	6.5e-05	5.746e-07	5.69075e-07	5.6355e-07	8.86318e-09	8.77796e-09	8.69273e-09	0.0001	8.86318e-05	8.77796e-05	8.69273e-05	Ʃdieldrin	0.02685	0.02334	0.02334	Coffee	6.5e-05	1.74525e-06	1.5171e-06	1.5171e-06	2.69204e-08	2.34012e-08	2.34012e-08	0.0001	0.000269204	0.000234012	0.000234012	Ʃdieldrin	0.0282	1.833e-06	2.82739e-08	0.003	9.42465e-06
126	Ʃdieldrin	0.0235	0.0235	0.0235	Cowpea	0.0016	3.76e-05	3.76e-05	3.76e-05	5.79978e-07	5.79978e-07	5.79978e-07	0.0001	0.00579978	0.00579978	0.00579978	Ʃdieldrin	0.07995	0.07995	0.07995	Cowpea	0.0016	0.00012792	0.00012792	0.00012792	1.97316e-06	1.97316e-06	1.97316e-06	0.0001	0.0197316	0.0197316	0.0197316	Ʃdieldrin	0.123	0.0001968	3.03563e-06	0.003	0.00101188
127	Ʃdieldrin	0.028394	0.028394	0.028394	Egusi seeds	0.0014	3.97516e-05	3.97516e-05	3.97516e-05	6.13167e-07	6.13167e-07	6.13167e-07	0.0001	0.00613167	0.00613167	0.00613167	Ʃdieldrin	0.051924	0.051924	0.051924	Egusi seeds	0.0014	7.26936e-05	7.26936e-05	7.26936e-05	1.1213e-06	1.1213e-06	1.1213e-06	0.0001	0.011213	0.011213	0.011213	Ʃdieldrin	0.05247	7.3458e-05	1.13309e-06	0.003	0.000377696
128	Ʃdieldrin	0.02224	0.02224	0.02224	Groundnuts	0.0364	0.000809536	0.000809536	0.000809536	1.24871e-05	1.24871e-05	1.24871e-05	0.0001	0.124871	0.124871	0.124871	Ʃdieldrin	0.04017	0.04017	0.04017	Groundnuts	0.0364	0.00146219	0.00146219	0.00146219	2.25542e-05	2.25542e-05	2.25542e-05	0.0001	0.225542	0.225542	0.225542	Ʃdieldrin	0.0555	0.0020202	3.11615e-05	0.003	0.0103872
129	Ʃdieldrin	0.03168	0.03168	0.03168	Kidney beans	0.0814	0.00257875	0.00257875	0.00257875	3.97771e-05	3.97771e-05	3.97771e-05	0.0001	0.397771	0.397771	0.397771	Ʃdieldrin	0.11583	0.11583	0.11583	Kidney beans	0.0814	0.00942856	0.00942856	0.00942856	0.000145435	0.000145435	0.000145435	0.0001	1.45435	1.45435	1.45435	Ʃdieldrin	0.1299	0.0105739	0.000163101	0.003	0.0543671
130	Ʃdieldrin	0.0486523	0.0486523	0.0486523	Maize	0.3849	0.0187263	0.0187263	0.0187263	0.000288852	0.000288852	0.000288852	0.0001	2.88852	2.88852	2.88852	Ʃdieldrin	0.19734	0.19734	0.19734	Maize	0.3849	0.0759562	0.0759562	0.0759562	0.00117162	0.00117162	0.00117162	0.0001	11.7162	11.7162	11.7162	Ʃdieldrin	0.2973	0.114431	0.00176509	0.003	0.588363
131	Ʃdieldrin	0.0077	0.00714	0.00658	Soybeans	0.001	7.7e-06	7.14e-06	6.58e-06	1.18772e-07	1.10134e-07	1.01496e-07	0.0001	0.00118772	0.00110134	0.00101496	Ʃdieldrin	0.01431	0.01431	0.01431	Soybeans	0.001	1.431e-05	1.431e-05	1.431e-05	2.20731e-07	2.20731e-07	2.20731e-07	0.0001	0.00220731	0.00220731	0.00220731	Ʃdieldrin	0.0162	1.62e-05	2.49884e-07	0.003	8.32948e-05
132	Ʃdieldrin	0.02926	0.02926	0.02926	White pepper	0.0013	3.8038e-05	3.8038e-05	3.8038e-05	5.86735e-07	5.86735e-07	5.86735e-07	0.0001	0.00586735	0.00586735	0.00586735	Ʃdieldrin	0.041448	0.041448	0.041448	White pepper	0.0013	5.38824e-05	5.38824e-05	5.38824e-05	8.31134e-07	8.31134e-07	8.31134e-07	0.0001	0.00831134	0.00831134	0.00831134	Ʃdieldrin	0.05346	6.9498e-05	1.072e-06	0.003	0.000357335
133	ƩEndosulfan	0.00654	0.00486	0.00318	Black beans	0.0814	0.000532356	0.000395604	0.000258852	8.21157e-06	6.10217e-06	3.99278e-06	0.006	0.00136859	0.00101703	0.000665464	ƩEndosulfan	0.00885	0.00885	0.00885	Black beans	0.0814	0.00072039	0.00072039	0.00072039	1.1112e-05	1.1112e-05	1.1112e-05	0.006	0.001852	0.001852	0.001852	ƩEndosulfan	0.0099	0.00080586	1.24304e-05	0.02	0.000621518
134	ƩEndosulfan	0.0369367	0.0360033	0.03507	Chili pepper	0.0027	9.9729e-05	9.7209e-05	9.4689e-05	1.53832e-06	1.49944e-06	1.46057e-06	0.006	0.000256386	0.000249907	0.000243429	ƩEndosulfan	0.11466	0.11466	0.11466	Chili pepper	0.0027	0.000309582	0.000309582	0.000309582	4.77529e-06	4.77529e-06	4.77529e-06	0.006	0.000795882	0.000795882	0.000795882	ƩEndosulfan	0.1617	0.00043659	6.73438e-06	0.02	0.000336719
135	ƩEndosulfan	0.0342867	0.0171433	0	Cocoa	0.0007	2.40007e-05	1.20003e-05	0	3.70209e-07	1.85105e-07	0	0.006	6.17015e-05	3.08508e-05	0	ƩEndosulfan	0.0353	0.01765	0	Cocoa	0.0007	2.471e-05	1.2355e-05	0	3.81151e-07	1.90575e-07	0	0.006	6.35251e-05	3.17626e-05	0	ƩEndosulfan	0.0353	2.471e-05	3.81151e-07	0.02	1.90575e-05
136	ƩEndosulfan	0.03204	0.03129	0.03054	Coffee	6.5e-05	2.0826e-06	2.03385e-06	1.9851e-06	3.2124e-08	3.1372e-08	3.06201e-08	0.006	5.354e-06	5.22867e-06	5.10335e-06	ƩEndosulfan	0.0504	0.0504	0.0504	Coffee	6.5e-05	3.276e-06	3.276e-06	3.276e-06	5.05322e-08	5.05322e-08	5.05322e-08	0.006	8.42203e-06	8.42203e-06	8.42203e-06	ƩEndosulfan	0.0504	3.276e-06	5.05322e-08	0.02	2.52661e-06
137	ƩEndosulfan	0.00580667	0.00375333	0.0017	Cowpea	0.0016	9.29067e-06	6.00533e-06	2.72e-06	1.43308e-07	9.2632e-08	4.19559e-08	0.006	2.38847e-05	1.54387e-05	6.99265e-06	ƩEndosulfan	0.0066	0.0066	0.0066	Cowpea	0.0016	1.056e-05	1.056e-05	1.056e-05	1.62888e-07	1.62888e-07	1.62888e-07	0.006	2.71479e-05	2.71479e-05	2.71479e-05	ƩEndosulfan	0.0066	1.056e-05	1.62888e-07	0.02	8.14438e-06
138	ƩEndosulfan	0.0148933	0.00983667	0.00478	Egusi seeds	0.0014	2.08507e-05	1.37713e-05	6.692e-06	3.21621e-07	2.12422e-07	1.03224e-07	0.006	5.36034e-05	3.54037e-05	1.7204e-05	ƩEndosulfan	0.0273	0.02499	0.02499	Egusi seeds	0.0014	3.822e-05	3.4986e-05	3.4986e-05	5.89542e-07	5.39658e-07	5.39658e-07	0.006	9.8257e-05	8.99429e-05	8.99429e-05	ƩEndosulfan	0.063	8.82e-05	1.36048e-06	0.02	6.80241e-05
139	ƩEndosulfan	0.0118	0.00634	0.00088	Groundnuts	0.0364	0.00042952	0.000230776	3.2032e-05	6.62533e-06	3.55971e-06	4.94092e-07	0.006	0.00110422	0.000593285	8.23487e-05	ƩEndosulfan	0.01215	0.008055	0.00396	Groundnuts	0.0364	0.00044226	0.000293202	0.000144144	6.82184e-06	4.52263e-06	2.22342e-06	0.006	0.00113697	0.000753771	0.000370569	ƩEndosulfan	0.0132	0.00048048	7.41138e-06	0.02	0.000370569
140	ƩEndosulfan	0.00653333	0.00522667	0.00392	Kidney beans	0.0814	0.000531813	0.000425451	0.000319088	8.2032e-06	6.56256e-06	4.92192e-06	0.006	0.0013672	0.00109376	0.00082032	ƩEndosulfan	0.00807	0.00807	0.00807	Kidney beans	0.0814	0.000656898	0.000656898	0.000656898	1.01326e-05	1.01326e-05	1.01326e-05	0.006	0.00168877	0.00168877	0.00168877	ƩEndosulfan	0.0087	0.00070818	1.09236e-05	0.02	0.000546182
141	ƩEndosulfan	0.0430516	0.0407816	0.0385116	Maize	0.3849	0.0165706	0.0156968	0.0148231	0.0002556	0.000242123	0.000228646	0.006	0.0426	0.0403538	0.0381076	ƩEndosulfan	0.089371	0.089371	0.089371	Maize	0.3849	0.0343989	0.0343989	0.0343989	0.000530601	0.000530601	0.000530601	0.006	0.0884336	0.0884336	0.0884336	ƩEndosulfan	0.1848	0.0711295	0.00109717	0.02	0.0548585
142	ƩEndosulfan	0.00709333	0.00427667	0.00146	Soybeans	0.001	7.09333e-06	4.27667e-06	1.46e-06	1.09414e-07	6.59674e-08	2.25204e-08	0.006	1.82357e-05	1.09946e-05	3.75341e-06	ƩEndosulfan	0.01005	0.01005	0.01005	Soybeans	0.001	1.005e-05	1.005e-05	1.005e-05	1.55021e-07	1.55021e-07	1.55021e-07	0.006	2.58368e-05	2.58368e-05	2.58368e-05	ƩEndosulfan	0.0132	1.32e-05	2.03609e-07	0.02	1.01805e-05
143	ƩEndosulfan	0.0224733	0.0222867	0.0221	White pepper	0.0013	2.92153e-05	2.89727e-05	2.873e-05	4.50645e-07	4.46902e-07	4.43159e-07	0.006	7.51075e-05	7.44837e-05	7.38598e-05	ƩEndosulfan	0.05433	0.05433	0.05433	White pepper	0.0013	7.0629e-05	7.0629e-05	7.0629e-05	1.08945e-06	1.08945e-06	1.08945e-06	0.006	0.000181575	0.000181575	0.000181575	ƩEndosulfan	0.0642	8.346e-05	1.28737e-06	0.02	6.43683e-05

## Sheet: Carcinogenic Risk Assessment
Sr.No.	Pesticide Residue	P50 Residue content (mg/kg) Upper bound (NQ=LOQ)	P50 Residue content (mg/kg) Medium bound (NQ=1/2LOQ)	P50 Residue content (mg/kg) Lower bound (NQ=0)	Food item	Consumption (kg/day)	P50 Exposure (mg per day) Upper bound (NQ=LOQ)	P50 Exposure (mg per day) Medium bound (NQ=1/2LOQ)	P50 Exposure (mg per day) Lower bound (NQ=0)	P50 EDI (mg/kg bw per day) Upper bound (NQ=LOQ)	P50 EDI (mg/kg bw per day) Medium bound (NQ=1/2LOQ)	P50 EDI (mg/kg bw per day) Lower bound (NQ=0)	Pesticide Residue	P95 Residue content (mg/kg) Upper bound (NQ=LOQ)	P95 Residue content (mg/kg) Medium bound (NQ=1/2LOQ)	P95 Residue content (mg/kg) Lower bound (NQ=0)	Food item	Consumption (kg/day)	P95 Exposure (mg per day) Upper bound (NQ=LOQ)	P95 Exposure (mg per day) Medium bound (NQ=1/2LOQ)	P95 Exposure (mg per day) Lower bound (NQ=0)	P95 EDI (mg/kg bw per day) Upper bound (NQ=LOQ)	P95 EDI (mg/kg bw per day) Medium bound (NQ=1/2LOQ)	P95 EDI (mg/kg bw per day) Lower bound (NQ=0)	Pesticide Residue	OSF (mg/kg/d)	RL x BW (1E−6 kg)	Consumption x OSF	Cancer benchmark concentration (mg/kg bw per day)	P50 Hazard Ratio Upper bound (NQ=LOQ)	P50 Hazard Ratio Medium bound (NQ=1/2LOQ)	P50 Hazard Ratio Lower bound (NQ=0)	P95 Hazard Ratio Upper bound (NQ=LOQ)	P95 Hazard Ratio Medium bound (NQ=1/2LOQ)	P95 Hazard Ratio Lower bound (NQ=0)
1	Alachlor	0.1662	0.0831	0	Black beans	0.0814	0.0135287	0.00676434	0	0.000208679	0.00010434	0	Alachlor	0.1662	0.0831	0	Black beans	0.0814	0.0135287	0.00676434	0	0.000208679	0.00010434	0	Alachlor	NA	6.483e-05	NA	NA	NA	NA	NA	NA	NA	NA
2	Alachlor	0.775947	0.756133	0.73632	Chili pepper	0.0027	0.00209506	0.00204156	0.00198806	3.23161e-05	3.1491e-05	3.06658e-05	Alachlor	2.72502	2.72502	2.72502	Chili pepper	0.0027	0.00735755	0.00735755	0.00735755	0.00011349	0.00011349	0.00011349	Alachlor	NA	6.483e-05	NA	NA	NA	NA	NA	NA	NA	NA
3	Alachlor	0.0461133	0.0247867	0.00346	Cocoa	0.0007	3.22793e-05	1.73507e-05	2.422e-06	4.97907e-07	2.67633e-07	3.73592e-08	Alachlor	0.04756	0.031565	0.01557	Cocoa	0.0007	3.3292e-05	2.20955e-05	1.0899e-05	5.13528e-07	3.40822e-07	1.68117e-07	Alachlor	NA	6.483e-05	NA	NA	NA	NA	NA	NA	NA	NA
4	Alachlor	0.03761	0.02914	0.02067	Coffee	6.5e-05	2.44465e-06	1.8941e-06	1.34355e-06	3.77086e-08	2.92164e-08	2.07242e-08	Alachlor	0.07755	0.077985	0.077985	Coffee	6.5e-05	5.04075e-06	5.06903e-06	5.06903e-06	7.77534e-08	7.81895e-08	7.81895e-08	Alachlor	NA	6.483e-05	NA	NA	NA	NA	NA	NA	NA	NA
5	Alachlor	0.1662	0.0831	0	Cowpea	0.0016	0.00026592	0.00013296	0	4.1018e-06	2.0509e-06	0	Alachlor	0.1662	0.0831	0	Cowpea	0.0016	0.00026592	0.00013296	0	4.1018e-06	2.0509e-06	0	Alachlor	NA	6.483e-05	NA	NA	NA	NA	NA	NA	NA	NA
6	Alachlor	0.1168	0.0584	0	Egusi seeds	0.0014	0.00016352	8.176e-05	0	2.52229e-06	1.26114e-06	0	Alachlor	0.1168	0.0584	0	Egusi seeds	0.0014	0.00016352	8.176e-05	0	2.52229e-06	1.26114e-06	0	Alachlor	NA	6.483e-05	NA	NA	NA	NA	NA	NA	NA	NA
7	Alachlor	0.058324	0.033104	0.007884	Groundnuts	0.0364	0.00212299	0.00120499	0.000286978	3.27471e-05	1.85869e-05	4.42662e-06	Alachlor	0.058806	0.058806	0.058806	Groundnuts	0.0364	0.00214054	0.00214054	0.00214054	3.30177e-05	3.30177e-05	3.30177e-05	Alachlor	NA	6.483e-05	NA	NA	NA	NA	NA	NA	NA	NA
8	Alachlor	0.1662	0.0831	0	Kidney beans	0.0814	0.0135287	0.00676434	0	0.000208679	0.00010434	0	Alachlor	0.1662	0.0831	0	Kidney beans	0.0814	0.0135287	0.00676434	0	0.000208679	0.00010434	0	Alachlor	NA	6.483e-05	NA	NA	NA	NA	NA	NA	NA	NA
9	Alachlor	0.0599	0.02995	0	Maize	0.3849	0.0230555	0.0115278	0	0.00035563	0.000177815	0	Alachlor	0.0599	0.02995	0	Maize	0.3849	0.0230555	0.0115278	0	0.00035563	0.000177815	0	Alachlor	NA	6.483e-05	NA	NA	NA	NA	NA	NA	NA	NA
10	Alachlor	0.04156	0.04156	0.04156	Soybeans	0.001	4.156e-05	4.156e-05	4.156e-05	6.41061e-07	6.41061e-07	6.41061e-07	Alachlor	0.06894	0.06894	0.06894	Soybeans	0.001	6.894e-05	6.894e-05	6.894e-05	1.0634e-06	1.0634e-06	1.0634e-06	Alachlor	NA	6.483e-05	NA	NA	NA	NA	NA	NA	NA	NA
11	Alachlor	0.094098	0.057618	0.021138	White pepper	0.0013	0.000122327	7.49034e-05	2.74794e-05	1.88689e-06	1.15538e-06	4.23869e-07	Alachlor	0.110019	0.110019	0.110019	White pepper	0.0013	0.000143025	0.000143025	0.000143025	2.20615e-06	2.20615e-06	2.20615e-06	Alachlor	NA	6.483e-05	NA	NA	NA	NA	NA	NA	NA	NA
12	Aldrin	0.0388733	0.0387867	0.0387	Black beans	0.0814	0.00316429	0.00315723	0.00315018	4.8809e-05	4.87002e-05	4.85914e-05	Aldrin	0.13632	0.13632	0.13632	Black beans	0.0814	0.0110964	0.0110964	0.0110964	0.000171162	0.000171162	0.000171162	Aldrin	17	6.483e-05	1383.8	4.68493e-08	1041.83	1039.51	1037.19	3653.47	3653.47	3653.47
13	Aldrin	0.0714167	0.0708233	0.07023	Chili pepper	0.0027	0.000192825	0.000191223	0.000189621	2.97432e-06	2.94961e-06	2.9249e-06	Aldrin	0.3072	0.3072	0.3072	Chili pepper	0.0027	0.00082944	0.00082944	0.00082944	1.27941e-05	1.27941e-05	1.27941e-05	Aldrin	17	6.483e-05	45.9	1.41242e-06	2.10583	2.08834	2.07084	9.05828	9.05828	9.05828
14	Aldrin	0.05582	0.02992	0.00402	Cocoa	0.0007	3.9074e-05	2.0944e-05	2.814e-06	6.02715e-07	3.2306e-07	4.34058e-08	Aldrin	0.05694	0.037515	0.01809	Cocoa	0.0007	3.9858e-05	2.62605e-05	1.2663e-05	6.14808e-07	4.05067e-07	1.95326e-07	Aldrin	17	6.483e-05	11.9	5.4479e-06	0.110633	0.0593	0.00796744	0.112852	0.0743529	0.0358535
15	Aldrin	0.00884	0.008755	0.00867	Coffee	6.5e-05	5.746e-07	5.69075e-07	5.6355e-07	8.86318e-09	8.77796e-09	8.69273e-09	Aldrin	0.04185	0.02334	0.02334	Coffee	6.5e-05	2.72025e-06	1.5171e-06	1.5171e-06	4.19597e-08	2.34012e-08	2.34012e-08	Aldrin	17	6.483e-05	1.105	5.86697e-05	0.000151069	0.000149617	0.000148164	0.000715186	0.000398864	0.000398864
16	Aldrin	0.0190133	0.0189267	0.01884	Cowpea	0.0016	3.04213e-05	3.02827e-05	3.0144e-05	4.69248e-07	4.67109e-07	4.6497e-07	Aldrin	0.07995	0.07995	0.07995	Cowpea	0.0016	0.00012792	0.00012792	0.00012792	1.97316e-06	1.97316e-06	1.97316e-06	Aldrin	17	6.483e-05	27.2	2.38346e-06	0.196877	0.19598	0.195082	0.827857	0.827857	0.827857
17	Aldrin	0.02144	0.02144	0.02144	Egusi seeds	0.0014	3.0016e-05	3.0016e-05	3.0016e-05	4.62996e-07	4.62996e-07	4.62996e-07	Aldrin	0.04326	0.04326	0.04326	Egusi seeds	0.0014	6.0564e-05	6.0564e-05	6.0564e-05	9.34197e-07	9.34197e-07	9.34197e-07	Aldrin	17	6.483e-05	23.8	2.72395e-06	0.169972	0.169972	0.169972	0.342957	0.342957	0.342957
18	Aldrin	0.0179467	0.0177133	0.01748	Groundnuts	0.0364	0.000653259	0.000644765	0.000636272	1.00765e-05	9.94548e-06	9.81447e-06	Aldrin	0.03918	0.03918	0.03918	Groundnuts	0.0364	0.00142615	0.00142615	0.00142615	2.19983e-05	2.19983e-05	2.19983e-05	Aldrin	17	6.483e-05	618.8	1.04767e-07	96.1797	94.9292	93.6787	209.973	209.973	209.973
19	Aldrin	0.03098	0.03098	0.03098	Kidney beans	0.0814	0.00252177	0.00252177	0.00252177	3.88982e-05	3.88982e-05	3.88982e-05	Aldrin	0.11583	0.11583	0.11583	Kidney beans	0.0814	0.00942856	0.00942856	0.00942856	0.000145435	0.000145435	0.000145435	Aldrin	17	6.483e-05	1383.8	4.68493e-08	830.285	830.285	830.285	3104.32	3104.32	3104.32
20	Aldrin	0.020548	0.020548	0.020548	Maize	0.3849	0.00790892	0.00790892	0.00790892	0.000121995	0.000121995	0.000121995	Aldrin	0.06489	0.06489	0.06489	Maize	0.3849	0.0249762	0.0249762	0.0249762	0.000385256	0.000385256	0.000385256	Aldrin	17	6.483e-05	6543.3	9.90784e-09	12312.9	12312.9	12312.9	38884	38884	38884
21	Aldrin	0.0077	0.00714	0.00658	Soybeans	0.001	7.7e-06	7.14e-06	6.58e-06	1.18772e-07	1.10134e-07	1.01496e-07	Aldrin	0.01431	0.01431	0.01431	Soybeans	0.001	1.431e-05	1.431e-05	1.431e-05	2.20731e-07	2.20731e-07	2.20731e-07	Aldrin	17	6.483e-05	17	3.81353e-06	0.0311449	0.0288799	0.0266148	0.0578811	0.0578811	0.0578811
22	Aldrin	0.02926	0.02926	0.02926	White pepper	0.0013	3.8038e-05	3.8038e-05	3.8038e-05	5.86735e-07	5.86735e-07	5.86735e-07	Aldrin	0.041448	0.041448	0.041448	White pepper	0.0013	5.38824e-05	5.38824e-05	5.38824e-05	8.31134e-07	8.31134e-07	8.31134e-07	Aldrin	17	6.483e-05	22.1	2.93348e-06	0.200013	0.200013	0.200013	0.283326	0.283326	0.283326
23	Bifentrhin	0.00998667	0.00825333	0.00652	Black beans	0.0814	0.000812915	0.000671821	0.000530728	1.25392e-05	1.03628e-05	8.18646e-06	Bifentrhin	0.01797	0.01797	0.01797	Black beans	0.0814	0.00146276	0.00146276	0.00146276	2.2563e-05	2.2563e-05	2.2563e-05	Bifentrhin	NA	6.483e-05	NA	NA	NA	NA	NA	NA	NA	NA
24	Bifentrhin	0.13074	0.10018	0.06962	Chili pepper	0.0027	0.000352998	0.000270486	0.000187974	5.44498e-06	4.17224e-06	2.89949e-06	Bifentrhin	0.42483	0.42483	0.42483	Chili pepper	0.0027	0.00114704	0.00114704	0.00114704	1.76931e-05	1.76931e-05	1.76931e-05	Bifentrhin	NA	6.483e-05	NA	NA	NA	NA	NA	NA	NA	NA
25	Bifentrhin	0.0253467	0.0148933	0.00444	Cocoa	0.0007	1.77427e-05	1.04253e-05	3.108e-06	2.7368e-07	1.6081e-07	4.79408e-08	Bifentrhin	0.03566	0.02782	0.01998	Cocoa	0.0007	2.4962e-05	1.9474e-05	1.3986e-05	3.85038e-07	3.00386e-07	2.15733e-07	Bifentrhin	NA	6.483e-05	NA	NA	NA	NA	NA	NA	NA	NA
26	Bifentrhin	0.01703	0.01087	0.00471	Coffee	6.5e-05	1.10695e-06	7.0655e-07	3.0615e-07	1.70747e-08	1.08985e-08	4.72235e-09	Bifentrhin	0.02355	0.023655	0.023655	Coffee	6.5e-05	1.53075e-06	1.53758e-06	1.53758e-06	2.36118e-08	2.3717e-08	2.3717e-08	Bifentrhin	NA	6.483e-05	NA	NA	NA	NA	NA	NA	NA	NA
27	Bifentrhin	0.0285067	0.0280733	0.02764	Cowpea	0.0016	4.56107e-05	4.49173e-05	4.4224e-05	7.03543e-07	6.92848e-07	6.82153e-07	Bifentrhin	0.0924	0.0924	0.0924	Cowpea	0.0016	0.00014784	0.00014784	0.00014784	2.28043e-06	2.28043e-06	2.28043e-06	Bifentrhin	NA	6.483e-05	NA	NA	NA	NA	NA	NA	NA	NA
28	Bifentrhin	0.0202867	0.0165833	0.01288	Egusi seeds	0.0014	2.84013e-05	2.32167e-05	1.8032e-05	4.38089e-07	3.58116e-07	2.78143e-07	Bifentrhin	0.07941	0.07941	0.07941	Egusi seeds	0.0014	0.000111174	0.000111174	0.000111174	1.71485e-06	1.71485e-06	1.71485e-06	Bifentrhin	NA	6.483e-05	NA	NA	NA	NA	NA	NA	NA	NA
29	Bifentrhin	0.0157067	0.0138133	0.01192	Groundnuts	0.0364	0.000571723	0.000502805	0.000433888	8.8188e-06	7.75575e-06	6.6927e-06	Bifentrhin	0.0396	0.0396	0.0396	Groundnuts	0.0364	0.00144144	0.00144144	0.00144144	2.22342e-05	2.22342e-05	2.22342e-05	Bifentrhin	NA	6.483e-05	NA	NA	NA	NA	NA	NA	NA	NA
30	Bifentrhin	0.0246533	0.0237867	0.02292	Kidney beans	0.0814	0.00200678	0.00193623	0.00186569	3.09545e-05	2.98663e-05	2.87782e-05	Bifentrhin	0.08037	0.08037	0.08037	Kidney beans	0.0814	0.00654212	0.00654212	0.00654212	0.000100912	0.000100912	0.000100912	Bifentrhin	NA	6.483e-05	NA	NA	NA	NA	NA	NA	NA	NA
31	Bifentrhin	0.138181	0.129888	0.121594	Maize	0.3849	0.0531858	0.0499937	0.0468016	0.000820389	0.000771151	0.000721913	Bifentrhin	0.253359	0.253359	0.253359	Maize	0.3849	0.0975179	0.0975179	0.0975179	0.00150421	0.00150421	0.00150421	Bifentrhin	NA	6.483e-05	NA	NA	NA	NA	NA	NA	NA	NA
32	Bifentrhin	0.01498	0.01374	0.0125	Soybeans	0.001	1.498e-05	1.374e-05	1.25e-05	2.31066e-07	2.11939e-07	1.92812e-07	Bifentrhin	0.04407	0.04407	0.04407	Soybeans	0.001	4.407e-05	4.407e-05	4.407e-05	6.79778e-07	6.79778e-07	6.79778e-07	Bifentrhin	NA	6.483e-05	NA	NA	NA	NA	NA	NA	NA	NA
33	Bifentrhin	0.08416	0.08194	0.07972	White pepper	0.0013	0.000109408	0.000106522	0.000103636	1.68761e-06	1.6431e-06	1.59858e-06	Bifentrhin	0.18351	0.18351	0.18351	White pepper	0.0013	0.000238563	0.000238563	0.000238563	3.67982e-06	3.67982e-06	3.67982e-06	Bifentrhin	NA	6.483e-05	NA	NA	NA	NA	NA	NA	NA	NA
34	Captan	0.05726	0.05596	0.05466	Black beans	0.0814	0.00466096	0.00455514	0.00444932	7.18952e-05	7.02629e-05	6.86306e-05	Captan	0.09951	0.09951	0.09951	Black beans	0.0814	0.00810011	0.00810011	0.00810011	0.000124944	0.000124944	0.000124944	Captan	NA	6.483e-05	NA	NA	NA	NA	NA	NA	NA	NA
35	Captan	0.0655	0.0604	0.0553	Chili pepper	0.0027	0.00017685	0.00016308	0.00014931	2.7279e-06	2.5155e-06	2.3031e-06	Captan	0.2412	0.2412	0.2412	Chili pepper	0.0027	0.00065124	0.00065124	0.00065124	1.00453e-05	1.00453e-05	1.00453e-05	Captan	NA	6.483e-05	NA	NA	NA	NA	NA	NA	NA	NA
36	Captan	0.0451	0.03607	0.02704	Cocoa	0.0007	3.157e-05	2.5249e-05	1.8928e-05	4.86966e-07	3.89465e-07	2.91964e-07	Captan	0.05907	0.05907	0.05907	Cocoa	0.0007	4.1349e-05	4.1349e-05	4.1349e-05	6.37807e-07	6.37807e-07	6.37807e-07	Captan	NA	6.483e-05	NA	NA	NA	NA	NA	NA	NA	NA
37	Captan	0.06245	0.06088	0.05931	Coffee	6.5e-05	4.05925e-06	3.9572e-06	3.85515e-06	6.26138e-08	6.10396e-08	5.94655e-08	Captan	0.11625	0.117585	0.117585	Coffee	6.5e-05	7.55625e-06	7.64302e-06	7.64302e-06	1.16555e-07	1.17893e-07	1.17893e-07	Captan	NA	6.483e-05	NA	NA	NA	NA	NA	NA	NA	NA
38	Captan	0.06466	0.06336	0.06206	Cowpea	0.0016	0.000103456	0.000101376	9.9296e-05	1.5958e-06	1.56372e-06	1.53164e-06	Captan	0.15012	0.15012	0.15012	Cowpea	0.0016	0.000240192	0.000240192	0.000240192	3.70495e-06	3.70495e-06	3.70495e-06	Captan	NA	6.483e-05	NA	NA	NA	NA	NA	NA	NA	NA
39	Captan	0.05254	0.05082	0.0491	Egusi seeds	0.0014	7.3556e-05	7.1148e-05	6.874e-05	1.1346e-06	1.09745e-06	1.06031e-06	Captan	0.09918	0.09918	0.09918	Egusi seeds	0.0014	0.000138852	0.000138852	0.000138852	2.14179e-06	2.14179e-06	2.14179e-06	Captan	NA	6.483e-05	NA	NA	NA	NA	NA	NA	NA	NA
40	Captan	0.04752	0.03252	0.01752	Groundnuts	0.0364	0.00172973	0.00118373	0.000637728	2.6681e-05	1.8259e-05	9.83693e-06	Captan	0.05724	0.05724	0.05724	Groundnuts	0.0364	0.00208354	0.00208354	0.00208354	3.21385e-05	3.21385e-05	3.21385e-05	Captan	NA	6.483e-05	NA	NA	NA	NA	NA	NA	NA	NA
41	Captan	0.04768	0.04638	0.04508	Kidney beans	0.0814	0.00388115	0.00377533	0.00366951	5.98666e-05	5.82343e-05	5.66021e-05	Captan	0.05721	0.05721	0.05721	Kidney beans	0.0814	0.00465689	0.00465689	0.00465689	7.18324e-05	7.18324e-05	7.18324e-05	Captan	NA	6.483e-05	NA	NA	NA	NA	NA	NA	NA	NA
42	Captan	0.0537024	0.0511757	0.048649	Maize	0.3849	0.02067	0.0196975	0.018725	0.000318835	0.000303834	0.000288833	Captan	0.0633113	0.0633113	0.0633113	Maize	0.3849	0.0243685	0.0243685	0.0243685	0.000375884	0.000375884	0.000375884	Captan	NA	6.483e-05	NA	NA	NA	NA	NA	NA	NA	NA
43	Captan	0.1145	0.05725	0	Soybeans	0.001	0.0001145	5.725e-05	0	1.76616e-06	8.83079e-07	0	Captan	0.1145	0.05725	0	Soybeans	0.001	0.0001145	5.725e-05	0	1.76616e-06	8.83079e-07	0	Captan	NA	6.483e-05	NA	NA	NA	NA	NA	NA	NA	NA
44	Captan	0.2643	0.26144	0.25858	White pepper	0.0013	0.00034359	0.000339872	0.000336154	5.29986e-06	5.24251e-06	5.18516e-06	Captan	0.45597	0.45597	0.45597	White pepper	0.0013	0.000592761	0.000592761	0.000592761	9.14331e-06	9.14331e-06	9.14331e-06	Captan	NA	6.483e-05	NA	NA	NA	NA	NA	NA	NA	NA
45	Chlorothalonil	0.01352	0.01348	0.01344	Black beans	0.0814	0.00110053	0.00109727	0.00109402	1.69756e-05	1.69254e-05	1.68752e-05	Chlorothalonil	0.022992	0.022992	0.022992	Black beans	0.0814	0.00187155	0.00187155	0.00187155	2.88686e-05	2.88686e-05	2.88686e-05	Chlorothalonil	NA	6.483e-05	NA	NA	NA	NA	NA	NA	NA	NA
46	Chlorothalonil	0.06184	0.05224	0.04264	Chili pepper	0.0027	0.000166968	0.000141048	0.000115128	2.57547e-06	2.17566e-06	1.77584e-06	Chlorothalonil	0.19515	0.19515	0.19515	Chili pepper	0.0027	0.000526905	0.000526905	0.000526905	8.12749e-06	8.12749e-06	8.12749e-06	Chlorothalonil	NA	6.483e-05	NA	NA	NA	NA	NA	NA	NA	NA
47	Chlorothalonil	0.01442	0.00882	0.00322	Cocoa	0.0007	1.0094e-05	6.174e-06	2.254e-06	1.557e-07	9.52337e-08	3.47679e-08	Chlorothalonil	0.01605	0.01605	0.01605	Cocoa	0.0007	1.1235e-05	1.1235e-05	1.1235e-05	1.73299e-07	1.73299e-07	1.73299e-07	Chlorothalonil	NA	6.483e-05	NA	NA	NA	NA	NA	NA	NA	NA
48	Chlorothalonil	0.0308	0.0154	0	Coffee	6.5e-05	2.002e-06	1.001e-06	0	3.08808e-08	1.54404e-08	0	Chlorothalonil	0.0308	0.0154	0	Coffee	6.5e-05	2.002e-06	1.001e-06	0	3.08808e-08	1.54404e-08	0	Chlorothalonil	NA	6.483e-05	NA	NA	NA	NA	NA	NA	NA	NA
49	Chlorothalonil	0.00714	0.00714	0.00714	Cowpea	0.0016	1.1424e-05	1.1424e-05	1.1424e-05	1.76215e-07	1.76215e-07	1.76215e-07	Chlorothalonil	0.00915	0.00915	0.00915	Cowpea	0.0016	1.464e-05	1.464e-05	1.464e-05	2.25821e-07	2.25821e-07	2.25821e-07	Chlorothalonil	NA	6.483e-05	NA	NA	NA	NA	NA	NA	NA	NA
50	Chlorothalonil	0.00968	0.00968	0.00968	Egusi seeds	0.0014	1.3552e-05	1.3552e-05	1.3552e-05	2.09039e-07	2.09039e-07	2.09039e-07	Chlorothalonil	0.01509	0.01509	0.01509	Egusi seeds	0.0014	2.1126e-05	2.1126e-05	2.1126e-05	3.25868e-07	3.25868e-07	3.25868e-07	Chlorothalonil	NA	6.483e-05	NA	NA	NA	NA	NA	NA	NA	NA
51	Chlorothalonil	0.00936667	0.00930333	0.00924	Groundnuts	0.0364	0.000340947	0.000338641	0.000336336	5.25909e-06	5.22353e-06	5.18797e-06	Chlorothalonil	0.01215	0.01215	0.01215	Groundnuts	0.0364	0.00044226	0.00044226	0.00044226	6.82184e-06	6.82184e-06	6.82184e-06	Chlorothalonil	NA	6.483e-05	NA	NA	NA	NA	NA	NA	NA	NA
52	Chlorothalonil	0.012608	0.012608	0.012608	Kidney beans	0.0814	0.00102629	0.00102629	0.00102629	1.58305e-05	1.58305e-05	1.58305e-05	Chlorothalonil	0.01536	0.01536	0.01536	Kidney beans	0.0814	0.0012503	0.0012503	0.0012503	1.92859e-05	1.92859e-05	1.92859e-05	Chlorothalonil	NA	6.483e-05	NA	NA	NA	NA	NA	NA	NA	NA
53	Chlorothalonil	0.0139403	0.0100603	0.00618034	Maize	0.3849	0.00536564	0.00387222	0.00237881	8.27647e-05	5.97289e-05	3.66931e-05	Chlorothalonil	0.0374715	0.0374715	0.0374715	Maize	0.3849	0.0144228	0.0144228	0.0144228	0.000222471	0.000222471	0.000222471	Chlorothalonil	NA	6.483e-05	NA	NA	NA	NA	NA	NA	NA	NA
54	Chlorothalonil	0.00866	0.00866	0.00866	Soybeans	0.001	8.66e-06	8.66e-06	8.66e-06	1.3358e-07	1.3358e-07	1.3358e-07	Chlorothalonil	0.01227	0.01227	0.01227	Soybeans	0.001	1.227e-05	1.227e-05	1.227e-05	1.89264e-07	1.89264e-07	1.89264e-07	Chlorothalonil	NA	6.483e-05	NA	NA	NA	NA	NA	NA	NA	NA
55	Chlorothalonil	0.00648	0.00516	0.00384	White pepper	0.0013	8.424e-06	6.708e-06	4.992e-06	1.2994e-07	1.03471e-07	7.70014e-08	Chlorothalonil	0.01083	0.01083	0.01083	White pepper	0.0013	1.4079e-05	1.4079e-05	1.4079e-05	2.17168e-07	2.17168e-07	2.17168e-07	Chlorothalonil	NA	6.483e-05	NA	NA	NA	NA	NA	NA	NA	NA
56	Cyhalothrin	0.01122	0.00641	0.0016	Black beans	0.0814	0.000913308	0.000521774	0.00013024	1.40877e-05	8.04834e-06	2.00895e-06	Cyhalothrin	0.01164	0.01164	0.01164	Black beans	0.0814	0.000947496	0.000947496	0.000947496	1.46151e-05	1.46151e-05	1.46151e-05	Cyhalothrin	NA	6.483e-05	NA	NA	NA	NA	NA	NA	NA	NA
57	Cyhalothrin	0.1927	0.19192	0.19114	Chili pepper	0.0027	0.00052029	0.000518184	0.000516078	8.02545e-06	7.99297e-06	7.96048e-06	Cyhalothrin	0.64794	0.64794	0.64794	Chili pepper	0.0027	0.00174944	0.00174944	0.00174944	2.6985e-05	2.6985e-05	2.6985e-05	Cyhalothrin	NA	6.483e-05	NA	NA	NA	NA	NA	NA	NA	NA
58	Cyhalothrin	0.0376933	0.0204267	0.00316	Cocoa	0.0007	2.63853e-05	1.42987e-05	2.212e-06	4.06993e-07	2.20556e-07	3.412e-08	Cyhalothrin	0.04012	0.02717	0.01422	Cocoa	0.0007	2.8084e-05	1.9019e-05	9.954e-06	4.33195e-07	2.93367e-07	1.5354e-07	Cyhalothrin	NA	6.483e-05	NA	NA	NA	NA	NA	NA	NA	NA
59	Cyhalothrin	0.1519	0.07595	0	Coffee	6.5e-05	9.8735e-06	4.93675e-06	0	1.52298e-07	7.61492e-08	0	Cyhalothrin	0.1519	0.07595	0	Coffee	6.5e-05	9.8735e-06	4.93675e-06	0	1.52298e-07	7.61492e-08	0	Cyhalothrin	NA	6.483e-05	NA	NA	NA	NA	NA	NA	NA	NA
60	Cyhalothrin	0.0111	0.00555	0	Cowpea	0.0016	1.776e-05	8.88e-06	0	2.73947e-07	1.36974e-07	0	Cyhalothrin	0.0111	0.00555	0	Cowpea	0.0016	1.776e-05	8.88e-06	0	2.73947e-07	1.36974e-07	0	Cyhalothrin	NA	6.483e-05	NA	NA	NA	NA	NA	NA	NA	NA
61	Cyhalothrin	0.0151	0.00838	0.00166	Egusi seeds	0.0014	2.114e-05	1.1732e-05	2.324e-06	3.26084e-07	1.80966e-07	3.58476e-08	Cyhalothrin	0.01755	0.01251	0.00747	Egusi seeds	0.0014	2.457e-05	1.7514e-05	1.0458e-05	3.78991e-07	2.70153e-07	1.61314e-07	Cyhalothrin	NA	6.483e-05	NA	NA	NA	NA	NA	NA	NA	NA
62	Cyhalothrin	0.0154	0.0077	0	Groundnuts	0.0364	0.00056056	0.00028028	0	8.64661e-06	4.32331e-06	0	Cyhalothrin	0.0154	0.0077	0	Groundnuts	0.0364	0.00056056	0.00028028	0	8.64661e-06	4.32331e-06	0	Cyhalothrin	NA	6.483e-05	NA	NA	NA	NA	NA	NA	NA	NA
63	Cyhalothrin	0.01128	0.00647	0.00166	Kidney beans	0.0814	0.000918192	0.000526658	0.000135124	1.41631e-05	8.12368e-06	2.08428e-06	Cyhalothrin	0.01215	0.01215	0.01215	Kidney beans	0.0814	0.00098901	0.00098901	0.00098901	1.52554e-05	1.52554e-05	1.52554e-05	Cyhalothrin	NA	6.483e-05	NA	NA	NA	NA	NA	NA	NA	NA
64	Cyhalothrin	0.0660213	0.058288	0.0505546	Maize	0.3849	0.0254116	0.022435	0.0194585	0.000391973	0.00034606	0.000300146	Cyhalothrin	0.18931	0.18931	0.18931	Maize	0.3849	0.0728655	0.0728655	0.0728655	0.00112395	0.00112395	0.00112395	Cyhalothrin	NA	6.483e-05	NA	NA	NA	NA	NA	NA	NA	NA
65	Cyhalothrin	0.018	0.009	0	Soybeans	0.001	1.8e-05	9e-06	0	2.77649e-07	1.38825e-07	0	Cyhalothrin	0.018	0.009	0	Soybeans	0.001	1.8e-05	9e-06	0	2.77649e-07	1.38825e-07	0	Cyhalothrin	NA	6.483e-05	NA	NA	NA	NA	NA	NA	NA	NA
66	Cyhalothrin	0.01662	0.01342	0.01022	White pepper	0.0013	2.1606e-05	1.7446e-05	1.3286e-05	3.33272e-07	2.69104e-07	2.04936e-07	Cyhalothrin	0.02919	0.02919	0.02919	White pepper	0.0013	3.7947e-05	3.7947e-05	3.7947e-05	5.85331e-07	5.85331e-07	5.85331e-07	Cyhalothrin	NA	6.483e-05	NA	NA	NA	NA	NA	NA	NA	NA
67	Cypermethrin	0.02046	0.01898	0.0175	Black beans	0.0814	0.00166544	0.00154497	0.0014245	2.56894e-05	2.38311e-05	2.19729e-05	Cypermethrin	0.03987	0.03987	0.03987	Black beans	0.0814	0.00324542	0.00324542	0.00324542	5.00604e-05	5.00604e-05	5.00604e-05	Cypermethrin	NA	6.483e-05	NA	NA	NA	NA	NA	NA	NA	NA
68	Cypermethrin	0.0919	0.09034	0.08878	Chili pepper	0.0027	0.00024813	0.000243918	0.000239706	3.82739e-06	3.76242e-06	3.69745e-06	Cypermethrin	0.28614	0.28614	0.28614	Chili pepper	0.0027	0.000772578	0.000772578	0.000772578	1.1917e-05	1.1917e-05	1.1917e-05	Cypermethrin	NA	6.483e-05	NA	NA	NA	NA	NA	NA	NA	NA
69	Cypermethrin	0.037	0.0185	0	Cocoa	0.0007	2.59e-05	1.295e-05	0	3.99506e-07	1.99753e-07	0	Cypermethrin	0.037	0.0185	0	Cocoa	0.0007	2.59e-05	1.295e-05	0	3.99506e-07	1.99753e-07	0	Cypermethrin	NA	6.483e-05	NA	NA	NA	NA	NA	NA	NA	NA
70	Cypermethrin	0.1136	0.0568	0	Coffee	6.5e-05	7.384e-06	3.692e-06	0	1.13898e-07	5.69489e-08	0	Cypermethrin	0.1519	0.07595	0	Coffee	6.5e-05	9.8735e-06	4.93675e-06	0	1.52298e-07	7.61492e-08	0	Cypermethrin	NA	6.483e-05	NA	NA	NA	NA	NA	NA	NA	NA
71	Cypermethrin	0.01358	0.01025	0.00692	Cowpea	0.0016	2.1728e-05	1.64e-05	1.1072e-05	3.35153e-07	2.52969e-07	1.70785e-07	Cypermethrin	0.02259	0.02259	0.02259	Cowpea	0.0016	3.6144e-05	3.6144e-05	3.6144e-05	5.5752e-07	5.5752e-07	5.5752e-07	Cypermethrin	NA	6.483e-05	NA	NA	NA	NA	NA	NA	NA	NA
72	Cypermethrin	0.01446	0.00822	0.00198	Egusi seeds	0.0014	2.0244e-05	1.1508e-05	2.772e-06	3.12263e-07	1.7751e-07	4.2758e-08	Cypermethrin	0.01479	0.01479	0.01479	Egusi seeds	0.0014	2.0706e-05	2.0706e-05	2.0706e-05	3.19389e-07	3.19389e-07	3.19389e-07	Cypermethrin	NA	6.483e-05	NA	NA	NA	NA	NA	NA	NA	NA
73	Cypermethrin	0.0154	0.0077	0	Groundnuts	0.0364	0.00056056	0.00028028	0	8.64661e-06	4.32331e-06	0	Cypermethrin	0.0154	0.0077	0	Groundnuts	0.0364	0.00056056	0.00028028	0	8.64661e-06	4.32331e-06	0	Cypermethrin	NA	6.483e-05	NA	NA	NA	NA	NA	NA	NA	NA
74	Cypermethrin	0.01652	0.01393	0.01134	Kidney beans	0.0814	0.00134473	0.0011339	0.000923076	2.07424e-05	1.74904e-05	1.42384e-05	Cypermethrin	0.02859	0.02859	0.02859	Kidney beans	0.0814	0.00232723	0.00232723	0.00232723	3.58974e-05	3.58974e-05	3.58974e-05	Cypermethrin	NA	6.483e-05	NA	NA	NA	NA	NA	NA	NA	NA
75	Cypermethrin	0.164356	0.154302	0.144249	Maize	0.3849	0.0632605	0.059391	0.0555215	0.000975791	0.000916104	0.000856416	Cypermethrin	0.777064	0.777064	0.777064	Maize	0.3849	0.299092	0.299092	0.299092	0.00461348	0.00461348	0.00461348	Cypermethrin	NA	6.483e-05	NA	NA	NA	NA	NA	NA	NA	NA
76	Cypermethrin	0.018	0.009	0	Soybeans	0.001	1.8e-05	9e-06	0	2.77649e-07	1.38825e-07	0	Cypermethrin	0.018	0.009	0	Soybeans	0.001	1.8e-05	9e-06	0	2.77649e-07	1.38825e-07	0	Cypermethrin	NA	6.483e-05	NA	NA	NA	NA	NA	NA	NA	NA
77	Cypermethrin	0.0436	0.0428	0.042	White pepper	0.0013	5.668e-05	5.564e-05	5.46e-05	8.74287e-07	8.58245e-07	8.42203e-07	Cypermethrin	0.09405	0.09405	0.09405	White pepper	0.0013	0.000122265	0.000122265	0.000122265	1.88593e-06	1.88593e-06	1.88593e-06	Cypermethrin	NA	6.483e-05	NA	NA	NA	NA	NA	NA	NA	NA
78	Deltamethrin	0.0227	0.01826	0.01382	Black beans	0.0814	0.00184778	0.00148636	0.00112495	2.85019e-05	2.29271e-05	1.73523e-05	Deltamethrin	0.06927	0.06927	0.06927	Black beans	0.0814	0.00563858	0.00563858	0.00563858	8.69748e-05	8.69748e-05	8.69748e-05	Deltamethrin	NA	6.483e-05	NA	NA	NA	NA	NA	NA	NA	NA
79	Deltamethrin	0.07105	0.06832	0.06559	Chili pepper	0.0027	0.000191835	0.000184464	0.000177093	2.95905e-06	2.84535e-06	2.73165e-06	Deltamethrin	0.30324	0.30324	0.30324	Chili pepper	0.0027	0.000818748	0.000818748	0.000818748	1.26292e-05	1.26292e-05	1.26292e-05	Deltamethrin	NA	6.483e-05	NA	NA	NA	NA	NA	NA	NA	NA
80	Deltamethrin	0.037	0.0185	0	Cocoa	0.0007	2.59e-05	1.295e-05	0	3.99506e-07	1.99753e-07	0	Deltamethrin	0.037	0.0185	0	Cocoa	0.0007	2.59e-05	1.295e-05	0	3.99506e-07	1.99753e-07	0	Deltamethrin	NA	6.483e-05	NA	NA	NA	NA	NA	NA	NA	NA
81	Deltamethrin	0.1519	0.07595	0	Coffee	6.5e-05	9.8735e-06	4.93675e-06	0	1.52298e-07	7.61492e-08	0	Deltamethrin	0.1519	0.07595	0	Coffee	6.5e-05	9.8735e-06	4.93675e-06	0	1.52298e-07	7.61492e-08	0	Deltamethrin	NA	6.483e-05	NA	NA	NA	NA	NA	NA	NA	NA
82	Deltamethrin	0.02822	0.02341	0.0186	Cowpea	0.0016	4.5152e-05	3.7456e-05	2.976e-05	6.96468e-07	5.77757e-07	4.59047e-07	Deltamethrin	0.1263	0.1263	0.1263	Cowpea	0.0016	0.00020208	0.00020208	0.00020208	3.11708e-06	3.11708e-06	3.11708e-06	Deltamethrin	NA	6.483e-05	NA	NA	NA	NA	NA	NA	NA	NA
83	Deltamethrin	0.02628	0.01956	0.01284	Egusi seeds	0.0014	3.6792e-05	2.7384e-05	1.7976e-05	5.67515e-07	4.22397e-07	2.77279e-07	Deltamethrin	0.06786	0.06282	0.05778	Egusi seeds	0.0014	9.5004e-05	8.7948e-05	8.0892e-05	1.46543e-06	1.35659e-06	1.24776e-06	Deltamethrin	NA	6.483e-05	NA	NA	NA	NA	NA	NA	NA	NA
84	Deltamethrin	0.0154	0.0077	0	Groundnuts	0.0364	0.00056056	0.00028028	0	8.64661e-06	4.32331e-06	0	Deltamethrin	0.0154	0.0077	0	Groundnuts	0.0364	0.00056056	0.00028028	0	8.64661e-06	4.32331e-06	0	Deltamethrin	NA	6.483e-05	NA	NA	NA	NA	NA	NA	NA	NA
85	Deltamethrin	0.01114	0.00596	0.00078	Kidney beans	0.0814	0.000906796	0.000485144	6.3492e-05	1.39873e-05	7.48333e-06	9.79361e-07	Deltamethrin	0.01128	0.007395	0.00351	Kidney beans	0.0814	0.000918192	0.000601953	0.000285714	1.41631e-05	9.2851e-06	4.40713e-06	Deltamethrin	NA	6.483e-05	NA	NA	NA	NA	NA	NA	NA	NA
86	Deltamethrin	0.0799729	0.0714662	0.0629595	Maize	0.3849	0.0307816	0.0275073	0.0242331	0.000474804	0.0004243	0.000373795	Deltamethrin	0.376361	0.376361	0.376361	Maize	0.3849	0.144861	0.144861	0.144861	0.00223448	0.00223448	0.00223448	Deltamethrin	NA	6.483e-05	NA	NA	NA	NA	NA	NA	NA	NA
87	Deltamethrin	0.018	0.009	0	Soybeans	0.001	1.8e-05	9e-06	0	2.77649e-07	1.38825e-07	0	Deltamethrin	0.018	0.009	0	Soybeans	0.001	1.8e-05	9e-06	0	2.77649e-07	1.38825e-07	0	Deltamethrin	NA	6.483e-05	NA	NA	NA	NA	NA	NA	NA	NA
88	Deltamethrin	0.01584	0.01384	0.01184	White pepper	0.0013	2.0592e-05	1.7992e-05	1.5392e-05	3.17631e-07	2.77526e-07	2.37421e-07	Deltamethrin	0.02799	0.02799	0.02799	White pepper	0.0013	3.6387e-05	3.6387e-05	3.6387e-05	5.61268e-07	5.61268e-07	5.61268e-07	Deltamethrin	NA	6.483e-05	NA	NA	NA	NA	NA	NA	NA	NA
89	Dieldrin	0.0096	0.0068	0.004	Black beans	0.0814	0.00078144	0.00055352	0.0003256	1.20537e-05	8.53802e-06	5.02237e-06	Dieldrin	0.0144	0.0144	0.0144	Black beans	0.0814	0.00117216	0.00117216	0.00117216	1.80805e-05	1.80805e-05	1.80805e-05	Dieldrin	16	6.483e-05	1302.4	4.97773e-08	242.152	171.524	100.897	363.228	363.228	363.228
90	Dieldrin	0.04328	0.04145	0.03962	Chili pepper	0.0027	0.000116856	0.000111915	0.000106974	1.8025e-06	1.72628e-06	1.65007e-06	Dieldrin	0.24081	0.24081	0.24081	Chili pepper	0.0027	0.000650187	0.000650187	0.000650187	1.00291e-05	1.00291e-05	1.00291e-05	Dieldrin	16	6.483e-05	43.2	1.50069e-06	1.20111	1.15032	1.09954	6.68298	6.68298	6.68298
91	Dieldrin	0.0255	0.01275	0	Cocoa	0.0007	1.785e-05	8.925e-06	0	2.75335e-07	1.37668e-07	0	Dieldrin	0.0255	0.01275	0	Cocoa	0.0007	1.785e-05	8.925e-06	0	2.75335e-07	1.37668e-07	0	Dieldrin	16	6.483e-05	11.2	5.78839e-06	0.0475668	0.0237834	0	0.0475668	0.0237834	0
92	Dieldrin	0.0101	0.00505	0	Coffee	6.5e-05	6.565e-07	3.2825e-07	0	1.01265e-08	5.06324e-09	0	Dieldrin	0.0178	0.00505	0	Coffee	6.5e-05	1.157e-06	3.2825e-07	0	1.78467e-08	5.06324e-09	0	Dieldrin	16	6.483e-05	1.04	6.23365e-05	0.000162449	8.12243e-05	0	0.000286296	8.12243e-05	0
93	Dieldrin	0.01082	0.00774	0.00466	Cowpea	0.0016	1.7312e-05	1.2384e-05	7.456e-06	2.67037e-07	1.91023e-07	1.15008e-07	Dieldrin	0.02385	0.02385	0.02385	Cowpea	0.0016	3.816e-05	3.816e-05	3.816e-05	5.88616e-07	5.88616e-07	5.88616e-07	Dieldrin	16	6.483e-05	25.6	2.53242e-06	0.105447	0.0754308	0.0454144	0.232432	0.232432	0.232432
94	Dieldrin	0.00712733	0.00704067	0.006954	Egusi seeds	0.0014	9.97827e-06	9.85693e-06	9.7356e-06	1.53914e-07	1.52043e-07	1.50171e-07	Dieldrin	0.011001	0.011001	0.011001	Egusi seeds	0.0014	1.54014e-05	1.54014e-05	1.54014e-05	2.37566e-07	2.37566e-07	2.37566e-07	Dieldrin	16	6.483e-05	22.4	2.8942e-06	0.0531803	0.0525337	0.051887	0.0820836	0.0820836	0.0820836
95	Dieldrin	0.00529333	0.00502667	0.00476	Groundnuts	0.0364	0.000192677	0.000182971	0.000173264	2.97204e-06	2.82231e-06	2.67259e-06	Dieldrin	0.01659	0.01659	0.01659	Groundnuts	0.0364	0.000603876	0.000603876	0.000603876	9.31476e-06	9.31476e-06	9.31476e-06	Dieldrin	16	6.483e-05	582.4	1.11315e-07	26.6993	25.3543	24.0092	83.6791	83.6791	83.6791
96	Dieldrin	0.00854	0.00462	0.0007	Kidney beans	0.0814	0.000695156	0.000376068	5.698e-05	1.07228e-05	5.80083e-06	8.78914e-07	Dieldrin	0.00903	0.00609	0.00315	Kidney beans	0.0814	0.000735042	0.000495726	0.00025641	1.1338e-05	7.64655e-06	3.95511e-06	Dieldrin	16	6.483e-05	1302.4	4.97773e-08	215.414	116.536	17.6569	227.774	153.615	79.4561
97	Dieldrin	0.0284376	0.0282709	0.0281043	Maize	0.3849	0.0109456	0.0108815	0.0108173	0.000168836	0.000167846	0.000166857	Dieldrin	0.103542	0.103542	0.103542	Maize	0.3849	0.0398533	0.0398533	0.0398533	0.000614735	0.000614735	0.000614735	Dieldrin	16	6.483e-05	6158.4	1.05271e-08	16038.2	15944.3	15850.3	58395.6	58395.6	58395.6
98	Dieldrin	0.0217	0.01085	0	Soybeans	0.001	2.17e-05	1.085e-05	0	3.34722e-07	1.67361e-07	0	Dieldrin	0.0217	0.01085	0	Soybeans	0.001	2.17e-05	1.085e-05	0	3.34722e-07	1.67361e-07	0	Dieldrin	16	6.483e-05	16	4.05188e-06	0.0826091	0.0413045	0	0.0826091	0.0413045	0
99	Dieldrin	0.0548	0.0274	0	White pepper	0.0013	7.124e-05	3.562e-05	0	1.09887e-06	5.49437e-07	0	Dieldrin	0.0548	0.0274	0	White pepper	0.0013	7.124e-05	3.562e-05	0	1.09887e-06	5.49437e-07	0	Dieldrin	16	6.483e-05	20.8	3.11683e-06	0.352562	0.176281	0	0.352562	0.176281	0
100	Endrin	0.0082	0.00523	0.00226	Black beans	0.0814	0.00066748	0.000425722	0.000183964	1.02959e-05	6.56674e-06	2.83764e-06	Endrin	0.00879	0.00879	0.00879	Black beans	0.0814	0.000715506	0.000715506	0.000715506	1.10366e-05	1.10366e-05	1.10366e-05	Endrin	NA	6.483e-05	NA	NA	NA	NA	NA	NA	NA	NA
101	Endrin	0.02216	0.01904	0.01592	Chili pepper	0.0027	5.9832e-05	5.1408e-05	4.2984e-05	9.22906e-07	7.92966e-07	6.63026e-07	Endrin	0.04833	0.04833	0.04833	Chili pepper	0.0027	0.000130491	0.000130491	0.000130491	2.01282e-06	2.01282e-06	2.01282e-06	Endrin	NA	6.483e-05	NA	NA	NA	NA	NA	NA	NA	NA
102	Endrin	0.0146	0.0073	0	Cocoa	0.0007	1.022e-05	5.11e-06	0	1.57643e-07	7.88215e-08	0	Endrin	0.0146	0.0073	0	Cocoa	0.0007	1.022e-05	5.11e-06	0	1.57643e-07	7.88215e-08	0	Endrin	NA	6.483e-05	NA	NA	NA	NA	NA	NA	NA	NA
103	Endrin	0.01325	0.00817	0.00309	Coffee	6.5e-05	8.6125e-07	5.3105e-07	2.0085e-07	1.32847e-08	8.19142e-09	3.0981e-09	Endrin	0.01585	0.015615	0.015615	Coffee	6.5e-05	1.03025e-06	1.01497e-06	1.01497e-06	1.58916e-08	1.56559e-08	1.56559e-08	Endrin	NA	6.483e-05	NA	NA	NA	NA	NA	NA	NA	NA
104	Endrin	0.00998	0.00836	0.00674	Cowpea	0.0016	1.5968e-05	1.3376e-05	1.0784e-05	2.46306e-07	2.06324e-07	1.66343e-07	Endrin	0.01596	0.01596	0.01596	Cowpea	0.0016	2.5536e-05	2.5536e-05	2.5536e-05	3.93892e-07	3.93892e-07	3.93892e-07	Endrin	NA	6.483e-05	NA	NA	NA	NA	NA	NA	NA	NA
105	Endrin	0.0188067	0.0110133	0.00322	Egusi seeds	0.0014	2.63293e-05	1.54187e-05	4.508e-06	4.06129e-07	2.37832e-07	6.95357e-08	Endrin	0.02618	0.020335	0.01449	Egusi seeds	0.0014	3.6652e-05	2.8469e-05	2.0286e-05	5.65356e-07	4.39133e-07	3.12911e-07	Endrin	NA	6.483e-05	NA	NA	NA	NA	NA	NA	NA	NA
106	Endrin	0.00441333	0.00334667	0.00228	Groundnuts	0.0364	0.000160645	0.000121819	8.2992e-05	2.47795e-06	1.87905e-06	1.28015e-06	Endrin	0.00759	0.00759	0.00759	Groundnuts	0.0364	0.000276276	0.000276276	0.000276276	4.26155e-06	4.26155e-06	4.26155e-06	Endrin	NA	6.483e-05	NA	NA	NA	NA	NA	NA	NA	NA
107	Endrin	0.0083	0.00533	0.00236	Kidney beans	0.0814	0.00067562	0.000433862	0.000192104	1.04214e-05	6.6923e-06	2.9632e-06	Endrin	0.009	0.009	0.009	Kidney beans	0.0814	0.0007326	0.0007326	0.0007326	1.13003e-05	1.13003e-05	1.13003e-05	Endrin	NA	6.483e-05	NA	NA	NA	NA	NA	NA	NA	NA
108	Endrin	0.0217266	0.0189266	0.0161266	Maize	0.3849	0.00836258	0.00728486	0.00620714	0.000128992	0.000112369	9.57449e-05	Endrin	0.04068	0.04068	0.04068	Maize	0.3849	0.0156577	0.0156577	0.0156577	0.00024152	0.00024152	0.00024152	Endrin	NA	6.483e-05	NA	NA	NA	NA	NA	NA	NA	NA
109	Endrin	0.0142	0.0071	0	Soybeans	0.001	1.42e-05	7.1e-06	0	2.19034e-07	1.09517e-07	0	Endrin	0.0142	0.0071	0	Soybeans	0.001	1.42e-05	7.1e-06	0	2.19034e-07	1.09517e-07	0	Endrin	NA	6.483e-05	NA	NA	NA	NA	NA	NA	NA	NA
110	Endrin	0.0337933	0.0180667	0.00234	White pepper	0.0013	4.39313e-05	2.34867e-05	3.042e-06	6.77639e-07	3.62281e-07	4.69227e-08	Endrin	0.03412	0.022325	0.01053	White pepper	0.0013	4.4356e-05	2.90225e-05	1.3689e-05	6.84189e-07	4.47671e-07	2.11152e-07	Endrin	NA	6.483e-05	NA	NA	NA	NA	NA	NA	NA	NA
111	Heptachlor	0.0130733	0.0115067	0.00994	Black beans	0.0814	0.00106417	0.000936643	0.000809116	1.64148e-05	1.44477e-05	1.24806e-05	Heptachlor	0.04626	0.04626	0.04626	Black beans	0.0814	0.00376556	0.00376556	0.00376556	5.80837e-05	5.80837e-05	5.80837e-05	Heptachlor	4.5	6.483e-05	366.3	1.76986e-07	92.7461	81.6317	70.5173	328.182	328.182	328.182
112	Heptachlor	0.11412	0.096	0.07788	Chili pepper	0.0027	0.000308124	0.0002592	0.000210276	4.7528e-06	3.99815e-06	3.2435e-06	Heptachlor	0.33483	0.33483	0.33483	Chili pepper	0.0027	0.000904041	0.000904041	0.000904041	1.39448e-05	1.39448e-05	1.39448e-05	Heptachlor	4.5	6.483e-05	12.15	5.3358e-06	0.890738	0.749306	0.607875	2.61344	2.61344	2.61344
113	Heptachlor	0.0247733	0.0153467	0.00592	Cocoa	0.0007	1.73413e-05	1.07427e-05	4.144e-06	2.67489e-07	1.65705e-07	6.3921e-08	Heptachlor	0.04078	0.03371	0.02664	Cocoa	0.0007	2.8546e-05	2.3597e-05	1.8648e-05	4.40321e-07	3.63983e-07	2.87645e-07	Heptachlor	4.5	6.483e-05	3.15	2.0581e-05	0.0129969	0.00805139	0.00310583	0.0213946	0.0176854	0.0139763
114	Heptachlor	0.02771	0.02167	0.01563	Coffee	6.5e-05	1.80115e-06	1.40855e-06	1.01595e-06	2.77827e-08	2.17268e-08	1.5671e-08	Heptachlor	0.07815	0.079425	0.079425	Coffee	6.5e-05	5.07975e-06	5.16262e-06	5.16262e-06	7.83549e-08	7.96333e-08	7.96333e-08	Heptachlor	4.5	6.483e-05	0.2925	0.000221641	0.00012535	9.80271e-05	7.07044e-05	0.000353522	0.000359289	0.000359289
115	Heptachlor	0.0123267	0.0115433	0.01076	Cowpea	0.0016	1.97227e-05	1.84693e-05	1.7216e-05	3.04221e-07	2.84889e-07	2.65556e-07	Heptachlor	0.03825	0.03825	0.03825	Cowpea	0.0016	6.12e-05	6.12e-05	6.12e-05	9.44007e-07	9.44007e-07	9.44007e-07	Heptachlor	4.5	6.483e-05	7.2	9.00417e-06	0.0337867	0.0316397	0.0294926	0.104841	0.104841	0.104841
116	Heptachlor	0.00662667	0.00579333	0.00496	Egusi seeds	0.0014	9.27733e-06	8.11067e-06	6.944e-06	1.43102e-07	1.25107e-07	1.07111e-07	Heptachlor	0.00993	0.00993	0.00993	Egusi seeds	0.0014	1.3902e-05	1.3902e-05	1.3902e-05	2.14438e-07	2.14438e-07	2.14438e-07	Heptachlor	4.5	6.483e-05	6.3	1.02905e-05	0.0139063	0.0121575	0.0104087	0.0208385	0.0208385	0.0208385
117	Heptachlor	0.008	0.004	0	Groundnuts	0.0364	0.0002912	0.0001456	0	4.49175e-06	2.24587e-06	0	Heptachlor	0.008	0.004	0	Groundnuts	0.0364	0.0002912	0.0001456	0	4.49175e-06	2.24587e-06	0	Heptachlor	4.5	6.483e-05	163.8	3.95788e-07	11.3489	5.67444	0	11.3489	5.67444	0
118	Heptachlor	0.00642	0.00454	0.00266	Kidney beans	0.0814	0.000522588	0.000369556	0.000216524	8.0609e-06	5.70039e-06	3.33987e-06	Heptachlor	0.01275	0.01275	0.01275	Kidney beans	0.0814	0.00103785	0.00103785	0.00103785	1.60088e-05	1.60088e-05	1.60088e-05	Heptachlor	4.5	6.483e-05	366.3	1.76986e-07	45.5454	32.2081	18.8708	90.4523	90.4523	90.4523
119	Heptachlor	0.0317867	0.0257633	0.01974	Maize	0.3849	0.0122347	0.00991631	0.00759793	0.00018872	0.000152959	0.000117198	Heptachlor	0.09543	0.09543	0.09543	Maize	0.3849	0.036731	0.036731	0.036731	0.000566574	0.000566574	0.000566574	Heptachlor	4.5	6.483e-05	1732.05	3.74296e-08	5041.98	4086.56	3131.15	15137	15137	15137
120	Heptachlor	0.0134	0.00808	0.00276	Soybeans	0.001	1.34e-05	8.08e-06	2.76e-06	2.06694e-07	1.24634e-07	4.25729e-08	Heptachlor	0.0204	0.01641	0.01242	Soybeans	0.001	2.04e-05	1.641e-05	1.242e-05	3.14669e-07	2.53124e-07	1.91578e-07	Heptachlor	4.5	6.483e-05	4.5	1.44067e-05	0.0143471	0.00865111	0.00295508	0.0218419	0.0175699	0.0132979
121	Heptachlor	0.0159	0.00795	0	White pepper	0.0013	2.067e-05	1.0335e-05	0	3.18834e-07	1.59417e-07	0	Heptachlor	0.0159	0.00795	0	White pepper	0.0013	2.067e-05	1.0335e-05	0	3.18834e-07	1.59417e-07	0	Heptachlor	4.5	6.483e-05	5.85	1.10821e-05	0.0287703	0.0143851	0	0.0287703	0.0143851	0
122	Hexachlorobenzene	0.01296	0.01296	0.01296	Black beans	0.0814	0.00105494	0.00105494	0.00105494	1.62725e-05	1.62725e-05	1.62725e-05	Hexachlorobenzene	0.02844	0.02844	0.02844	Black beans	0.0814	0.00231502	0.00231502	0.00231502	3.5709e-05	3.5709e-05	3.5709e-05	Hexachlorobenzene	1.6	6.483e-05	130.24	4.97773e-07	32.6905	32.6905	32.6905	71.7375	71.7375	71.7375
123	Hexachlorobenzene	0.112869	0.112035	0.111202	Chili pepper	0.0027	0.000304745	0.000302495	0.000300245	4.70068e-06	4.66598e-06	4.63127e-06	Hexachlorobenzene	0.435552	0.435552	0.435552	Chili pepper	0.0027	0.00117599	0.00117599	0.00117599	1.81396e-05	1.81396e-05	1.81396e-05	Hexachlorobenzene	1.6	6.483e-05	4.32	1.50069e-05	0.313234	0.310921	0.308609	1.20875	1.20875	1.20875
124	Hexachlorobenzene	0.0390733	0.0293667	0.01966	Cocoa	0.0007	2.73513e-05	2.05567e-05	1.3762e-05	4.21893e-07	3.17086e-07	2.12278e-07	Hexachlorobenzene	0.10611	0.10611	0.10611	Cocoa	0.0007	7.4277e-05	7.4277e-05	7.4277e-05	1.14572e-06	1.14572e-06	1.14572e-06	Hexachlorobenzene	1.6	6.483e-05	1.12	5.78839e-05	0.00728861	0.00547796	0.00366731	0.0197934	0.0197934	0.0197934
125	Hexachlorobenzene	0.01953	0.01953	0.01953	Coffee	6.5e-05	1.26945e-06	1.26945e-06	1.26945e-06	1.95812e-08	1.95812e-08	1.95812e-08	Hexachlorobenzene	0.0727	0.075075	0.075075	Coffee	6.5e-05	4.7255e-06	4.87987e-06	4.87987e-06	7.28906e-08	7.52719e-08	7.52719e-08	Hexachlorobenzene	1.6	6.483e-05	0.104	0.000623365	3.14121e-05	3.14121e-05	3.14121e-05	0.000116931	0.000120751	0.000120751
126	Hexachlorobenzene	0.00806	0.00806	0.00806	Cowpea	0.0016	1.2896e-05	1.2896e-05	1.2896e-05	1.9892e-07	1.9892e-07	1.9892e-07	Hexachlorobenzene	0.0123	0.0123	0.0123	Cowpea	0.0016	1.968e-05	1.968e-05	1.968e-05	3.03563e-07	3.03563e-07	3.03563e-07	Hexachlorobenzene	1.6	6.483e-05	2.56	2.53242e-05	0.00785494	0.00785494	0.00785494	0.0119871	0.0119871	0.0119871
127	Hexachlorobenzene	0.0304	0.0152	0	Egusi seeds	0.0014	4.256e-05	2.128e-05	0	6.56486e-07	3.28243e-07	0	Hexachlorobenzene	0.0304	0.0152	0	Egusi seeds	0.0014	4.256e-05	2.128e-05	0	6.56486e-07	3.28243e-07	0	Hexachlorobenzene	1.6	6.483e-05	2.24	2.8942e-05	0.0226828	0.0113414	0	0.0226828	0.0113414	0
128	Hexachlorobenzene	0.0164933	0.00916667	0.00184	Groundnuts	0.0364	0.000600357	0.000333667	6.6976e-05	9.26049e-06	5.14679e-06	1.0331e-06	Hexachlorobenzene	0.01927	0.013775	0.00828	Groundnuts	0.0364	0.000701428	0.00050141	0.000301392	1.08195e-05	7.73423e-06	4.64896e-06	Hexachlorobenzene	1.6	6.483e-05	58.24	1.11315e-06	8.31915	4.62362	0.928087	9.71969	6.94804	4.17639
129	Hexachlorobenzene	0.00746	0.00746	0.00746	Kidney beans	0.0814	0.000607244	0.000607244	0.000607244	9.36671e-06	9.36671e-06	9.36671e-06	Hexachlorobenzene	0.01233	0.01233	0.01233	Kidney beans	0.0814	0.00100366	0.00100366	0.00100366	1.54814e-05	1.54814e-05	1.54814e-05	Hexachlorobenzene	1.6	6.483e-05	130.24	4.97773e-07	18.8172	18.8172	18.8172	31.1014	31.1014	31.1014
130	Hexachlorobenzene	0.0270476	0.0241776	0.0213076	Maize	0.3849	0.0104106	0.00930594	0.00820128	0.000160583	0.000143544	0.000126504	Hexachlorobenzene	0.0789596	0.0789596	0.0789596	Maize	0.3849	0.0303916	0.0303916	0.0303916	0.000468789	0.000468789	0.000468789	Hexachlorobenzene	1.6	6.483e-05	615.84	1.05271e-07	1525.43	1363.57	1201.7	4453.17	4453.17	4453.17
131	Hexachlorobenzene	0.00644	0.00644	0.00644	Soybeans	0.001	6.44e-06	6.44e-06	6.44e-06	9.93367e-08	9.93367e-08	9.93367e-08	Hexachlorobenzene	0.012	0.012	0.012	Soybeans	0.001	1.2e-05	1.2e-05	1.2e-05	1.85099e-07	1.85099e-07	1.85099e-07	Hexachlorobenzene	1.6	6.483e-05	1.6	4.05187e-05	0.00245162	0.00245162	0.00245162	0.00456824	0.00456824	0.00456824
132	Hexachlorobenzene	0.04348	0.02958	0.01568	White pepper	0.0013	5.6524e-05	3.8454e-05	2.0384e-05	8.7188e-07	5.93151e-07	3.14422e-07	Hexachlorobenzene	0.04839	0.04839	0.04839	White pepper	0.0013	6.2907e-05	6.2907e-05	6.2907e-05	9.70338e-07	9.70338e-07	9.70338e-07	Hexachlorobenzene	1.6	6.483e-05	2.08	3.11683e-05	0.0279733	0.0190306	0.0100879	0.0311322	0.0311322	0.0311322
133	Methoxychlor	0.0628467	0.0337733	0.0047	Black beans	0.0814	0.00511572	0.00274915	0.00038258	7.89097e-05	4.24055e-05	5.90128e-06	Methoxychlor	0.06476	0.042955	0.02115	Black beans	0.0814	0.00527146	0.00349654	0.00172161	8.13121e-05	5.39339e-05	2.65558e-05	Methoxychlor	NA	6.483e-05	NA	NA	NA	NA	NA	NA	NA	NA
134	Methoxychlor	1.16393	1.14213	1.12033	Chili pepper	0.0027	0.00314261	0.00308375	0.00302489	4.84746e-05	4.75667e-05	4.66588e-05	Methoxychlor	3.56028	3.56028	3.56028	Chili pepper	0.0027	0.00961276	0.00961276	0.00961276	0.000148276	0.000148276	0.000148276	Methoxychlor	NA	6.483e-05	NA	NA	NA	NA	NA	NA	NA	NA
135	Methoxychlor	0.116687	0.0687133	0.02074	Cocoa	0.0007	8.16807e-05	4.80993e-05	1.4518e-05	1.25992e-06	7.4193e-07	2.2394e-07	Methoxychlor	0.16529	0.12931	0.09333	Cocoa	0.0007	0.000115703	9.0517e-05	6.5331e-05	1.78471e-06	1.39622e-06	1.00773e-06	Methoxychlor	NA	6.483e-05	NA	NA	NA	NA	NA	NA	NA	NA
136	Methoxychlor	0.03333	0.02547	0.01761	Coffee	6.5e-05	2.16645e-06	1.65555e-06	1.14465e-06	3.34174e-08	2.55368e-08	1.76562e-08	Methoxychlor	0.08035	0.052365	0.052365	Coffee	6.5e-05	5.22275e-06	3.40373e-06	3.40373e-06	8.05607e-08	5.25023e-08	5.25023e-08	Methoxychlor	NA	6.483e-05	NA	NA	NA	NA	NA	NA	NA	NA
137	Methoxychlor	0.0623	0.03115	0	Cowpea	0.0016	9.968e-05	4.984e-05	0	1.53756e-06	7.6878e-07	0	Methoxychlor	0.0623	0.03115	0	Cowpea	0.0016	9.968e-05	4.984e-05	0	1.53756e-06	7.6878e-07	0	Methoxychlor	NA	6.483e-05	NA	NA	NA	NA	NA	NA	NA	NA
138	Methoxychlor	0.0403	0.02015	0	Egusi seeds	0.0014	5.642e-05	2.821e-05	0	8.70276e-07	4.35138e-07	0	Methoxychlor	0.0403	0.02015	0	Egusi seeds	0.0014	5.642e-05	2.821e-05	0	8.70276e-07	4.35138e-07	0	Methoxychlor	NA	6.483e-05	NA	NA	NA	NA	NA	NA	NA	NA
139	Methoxychlor	0.0335867	0.0192433	0.0049	Groundnuts	0.0364	0.00122255	0.000700457	0.00017836	1.88579e-05	1.08045e-05	2.7512e-06	Methoxychlor	0.03657	0.03657	0.03657	Groundnuts	0.0364	0.00133115	0.00133115	0.00133115	2.05329e-05	2.05329e-05	2.05329e-05	Methoxychlor	NA	6.483e-05	NA	NA	NA	NA	NA	NA	NA	NA
140	Methoxychlor	0.0623	0.03115	0	Kidney beans	0.0814	0.00507122	0.00253561	0	7.82234e-05	3.91117e-05	0	Methoxychlor	0.0623	0.03115	0	Kidney beans	0.0814	0.00507122	0.00253561	0	7.82234e-05	3.91117e-05	0	Methoxychlor	NA	6.483e-05	NA	NA	NA	NA	NA	NA	NA	NA
141	Methoxychlor	0.160191	0.141525	0.122858	Maize	0.3849	0.0616577	0.0544729	0.0472881	0.000951067	0.000840242	0.000729417	Methoxychlor	0.380842	0.380842	0.380842	Maize	0.3849	0.146586	0.146586	0.146586	0.00226108	0.00226108	0.00226108	Methoxychlor	NA	6.483e-05	NA	NA	NA	NA	NA	NA	NA	NA
142	Methoxychlor	0.0382493	0.0215427	0.004836	Soybeans	0.001	3.82493e-05	2.15427e-05	4.836e-06	5.89994e-07	3.32295e-07	7.45951e-08	Methoxychlor	0.046822	0.034292	0.021762	Soybeans	0.001	4.6822e-05	3.4292e-05	2.1762e-05	7.22227e-07	5.28953e-07	3.35678e-07	Methoxychlor	NA	6.483e-05	NA	NA	NA	NA	NA	NA	NA	NA
143	Methoxychlor	0.05594	0.04286	0.02978	White pepper	0.0013	7.2722e-05	5.5718e-05	3.8714e-05	1.12173e-06	8.59448e-07	5.97162e-07	Methoxychlor	0.0951	0.0951	0.0951	White pepper	0.0013	0.00012363	0.00012363	0.00012363	1.90699e-06	1.90699e-06	1.90699e-06	Methoxychlor	NA	6.483e-05	NA	NA	NA	NA	NA	NA	NA	NA
144	o,p'-DDT	0.01	0.00951	0.00902	Black beans	0.0814	0.000814	0.000774114	0.000734228	1.25559e-05	1.19407e-05	1.13254e-05	o,p'-DDT	0.01938	0.01938	0.01938	Black beans	0.0814	0.00157753	0.00157753	0.00157753	2.43334e-05	2.43334e-05	2.43334e-05	o,p'-DDT	0.34	6.483e-05	27.676	2.34246e-06	5.36013	5.09749	4.83484	10.3879	10.3879	10.3879
145	o,p'-DDT	0.01193	0.00913	0.00633	Chili pepper	0.0027	3.2211e-05	2.4651e-05	1.7091e-05	4.96853e-07	3.80241e-07	2.63628e-07	o,p'-DDT	0.026205	0.026205	0.026205	Chili pepper	0.0027	7.07535e-05	7.07535e-05	7.07535e-05	1.09137e-06	1.09137e-06	1.09137e-06	o,p'-DDT	0.34	6.483e-05	0.918	7.06209e-05	0.0070355	0.00538425	0.003733	0.0154539	0.0154539	0.0154539
146	o,p'-DDT	0.01062	0.00982	0.00902	Cocoa	0.0007	7.434e-06	6.874e-06	6.314e-06	1.14669e-07	1.06031e-07	9.73932e-08	o,p'-DDT	0.01461	0.01461	0.01461	Cocoa	0.0007	1.0227e-05	1.0227e-05	1.0227e-05	1.57751e-07	1.57751e-07	1.57751e-07	o,p'-DDT	0.34	6.483e-05	0.238	0.000272395	0.000420966	0.000389255	0.000357544	0.000579126	0.000579126	0.000579126
147	o,p'-DDT	0.01584	0.00882	0.0018	Coffee	6.5e-05	1.0296e-06	5.733e-07	1.17e-07	1.58815e-08	8.84313e-09	1.80472e-09	o,p'-DDT	0.0168	0.01341	0.0099	Coffee	6.5e-05	1.092e-06	8.7165e-07	6.435e-07	1.68441e-08	1.34452e-08	9.92596e-09	o,p'-DDT	0.34	6.483e-05	0.0221	0.00293348	5.41388e-06	3.01455e-06	6.15214e-07	5.742e-06	4.58334e-06	3.38368e-06
148	o,p'-DDT	0.00778667	0.00713333	0.00648	Cowpea	0.0016	1.24587e-05	1.14133e-05	1.0368e-05	1.92174e-07	1.7605e-07	1.59926e-07	o,p'-DDT	0.00981	0.00981	0.00981	Cowpea	0.0016	1.5696e-05	1.5696e-05	1.5696e-05	2.4211e-07	2.4211e-07	2.4211e-07	o,p'-DDT	0.34	6.483e-05	0.544	0.000119173	0.00161257	0.00147727	0.00134197	0.00203159	0.00203159	0.00203159
149	o,p'-DDT	0.0117467	0.0103633	0.00898	Egusi seeds	0.0014	1.64453e-05	1.45087e-05	1.2572e-05	2.53669e-07	2.23796e-07	1.93923e-07	o,p'-DDT	0.01533	0.01533	0.01533	Egusi seeds	0.0014	2.1462e-05	2.1462e-05	2.1462e-05	3.3105e-07	3.3105e-07	3.3105e-07	o,p'-DDT	0.34	6.483e-05	0.476	0.000136197	0.00186251	0.00164317	0.00142383	0.00243066	0.00243066	0.00243066
150	o,p'-DDT	0.0143	0.01394	0.01358	Groundnuts	0.0364	0.00052052	0.000507416	0.000494312	8.029e-06	7.82687e-06	7.62474e-06	o,p'-DDT	0.01668	0.01668	0.01668	Groundnuts	0.0364	0.000607152	0.000607152	0.000607152	9.36529e-06	9.36529e-06	9.36529e-06	o,p'-DDT	0.34	6.483e-05	12.376	5.23836e-06	1.53273	1.49414	1.45556	1.78783	1.78783	1.78783
151	o,p'-DDT	0.00782	0.00733	0.00684	Kidney beans	0.0814	0.000636548	0.000596662	0.000556776	9.81873e-06	9.20349e-06	8.58825e-06	o,p'-DDT	0.009	0.009	0.009	Kidney beans	0.0814	0.0007326	0.0007326	0.0007326	1.13003e-05	1.13003e-05	1.13003e-05	o,p'-DDT	0.34	6.483e-05	27.676	2.34246e-06	4.19163	3.92898	3.66633	4.82412	4.82412	4.82412
152	o,p'-DDT	0.0129975	0.0082375	0.0034775	Maize	0.3849	0.00500274	0.00317061	0.00133849	7.7167e-05	4.89066e-05	2.06461e-05	o,p'-DDT	0.0182092	0.0182092	0.0182092	Maize	0.3849	0.00700872	0.00700872	0.00700872	0.000108109	0.000108109	0.000108109	o,p'-DDT	0.34	6.483e-05	130.866	4.95392e-07	155.77	98.7229	41.6764	218.229	218.229	218.229
153	o,p'-DDT	0.0113	0.00565	0	Soybeans	0.001	1.13e-05	5.65e-06	0	1.74302e-07	8.7151e-08	0	o,p'-DDT	0.0113	0.00565	0	Soybeans	0.001	1.13e-05	5.65e-06	0	1.74302e-07	8.7151e-08	0	o,p'-DDT	0.34	6.483e-05	0.34	0.000190676	0.000914124	0.000457062	0	0.000914124	0.000457062	0
154	o,p'-DDT	0.02632	0.02322	0.02012	White pepper	0.0013	3.4216e-05	3.0186e-05	2.6156e-05	5.2778e-07	4.65618e-07	4.03455e-07	o,p'-DDT	0.03528	0.03528	0.03528	White pepper	0.0013	4.5864e-05	4.5864e-05	4.5864e-05	7.0745e-07	7.0745e-07	7.0745e-07	o,p'-DDT	0.34	6.483e-05	0.442	0.000146674	0.00359832	0.0031745	0.00275069	0.00482328	0.00482328	0.00482328
155	p,p'-DDD	0.00849333	0.00550667	0.00252	Black beans	0.0814	0.000691357	0.000448243	0.000205128	1.06642e-05	6.91412e-06	3.16409e-06	p,p'-DDD	0.01293	0.0105	0.0105	Black beans	0.0814	0.0010525	0.0008547	0.0008547	1.62348e-05	1.31837e-05	1.31837e-05	p,p'-DDD	0.24	6.483e-05	19.536	3.31849e-06	3.21356	2.08352	0.953473	4.89223	3.97281	3.97281
156	p,p'-DDD	0.103938	0.069938	0.035938	Chili pepper	0.0027	0.000280633	0.000188833	9.70326e-05	4.32875e-06	2.91273e-06	1.49672e-06	p,p'-DDD	0.199665	0.199665	0.199665	Chili pepper	0.0027	0.000539095	0.000539095	0.000539095	8.31553e-06	8.31553e-06	8.31553e-06	p,p'-DDD	0.24	6.483e-05	0.648	0.000100046	0.0432674	0.0291139	0.0149603	0.0831168	0.0831168	0.0831168
157	p,p'-DDD	0.0201	0.01005	0	Cocoa	0.0007	1.407e-05	7.035e-06	0	2.17029e-07	1.08515e-07	0	p,p'-DDD	0.0201	0.01005	0	Cocoa	0.0007	1.407e-05	7.035e-06	0	2.17029e-07	1.08515e-07	0	p,p'-DDD	0.24	6.483e-05	0.168	0.000385893	0.000562408	0.000281204	0	0.000562408	0.000281204	0
158	p,p'-DDD	0.00733571	0.00454643	0.00175714	Cowpea	0.0016	1.17371e-05	7.27429e-06	2.81143e-06	1.81045e-07	1.12206e-07	4.33662e-08	p,p'-DDD	0.008205	0.008205	0.008205	Cowpea	0.0016	1.3128e-05	1.3128e-05	1.3128e-05	2.02499e-07	2.02499e-07	2.02499e-07	p,p'-DDD	0.24	6.483e-05	0.384	0.000168828	0.00107236	0.000664614	0.000256866	0.00119944	0.00119944	0.00119944
159	p,p'-DDD	0.00823846	0.00468462	0.00113077	Egusi seeds	0.0014	1.15338e-05	6.55846e-06	1.58308e-06	1.77909e-07	1.01164e-07	2.44189e-08	p,p'-DDD	0.0105	0.00819	0.00588	Egusi seeds	0.0014	1.47e-05	1.1466e-05	8.232e-06	2.26747e-07	1.76863e-07	1.26978e-07	p,p'-DDD	0.24	6.483e-05	0.336	0.000192946	0.000922065	0.000524311	0.000126558	0.00117518	0.000916641	0.000658101
160	p,p'-DDD	0.0028	0.0014	0	Groundnuts	0.0364	0.00010192	5.096e-05	0	1.57211e-06	7.86056e-07	0	p,p'-DDD	0.0028	0.0014	0	Groundnuts	0.0364	0.00010192	5.096e-05	0	1.57211e-06	7.86056e-07	0	p,p'-DDD	0.24	6.483e-05	8.736	7.42102e-06	0.211846	0.105923	0	0.211846	0.105923	0
161	p,p'-DDD	0.00785833	0.00549167	0.003125	Kidney beans	0.0814	0.000639668	0.000447022	0.000254375	9.86686e-06	6.89529e-06	3.92372e-06	p,p'-DDD	0.009735	0.009735	0.009735	Kidney beans	0.0814	0.000792429	0.000792429	0.000792429	1.22232e-05	1.22232e-05	1.22232e-05	p,p'-DDD	0.24	6.483e-05	19.536	3.31849e-06	2.9733	2.07784	1.18238	3.68336	3.68336	3.68336
162	p,p'-DDD	0.0137988	0.0137988	0.0137988	Maize	0.3849	0.00531117	0.00531117	0.00531117	8.19246e-05	8.19246e-05	8.19246e-05	p,p'-DDD	0.0242456	0.0242456	0.0242456	Maize	0.3849	0.00933213	0.00933213	0.00933213	0.000143948	0.000143948	0.000143948	p,p'-DDD	0.24	6.483e-05	92.376	7.01806e-07	116.734	116.734	116.734	205.11	205.11	205.11
163	p,p'-DDD	0.008	0.004	0	Soybeans	0.001	8e-06	4e-06	0	1.234e-07	6.16998e-08	0	p,p'-DDD	0.008	0.004	0	Soybeans	0.001	8e-06	4e-06	0	1.234e-07	6.16998e-08	0	p,p'-DDD	0.24	6.483e-05	0.24	0.000270125	0.000456824	0.000228412	0	0.000456824	0.000228412	0
164	p,p'-DDD	0.0238	0.0119	0	White pepper	0.0013	3.094e-05	1.547e-05	0	4.77248e-07	2.38624e-07	0	p,p'-DDD	0.0238	0.0119	0	White pepper	0.0013	3.094e-05	1.547e-05	0	4.77248e-07	2.38624e-07	0	p,p'-DDD	0.24	6.483e-05	0.312	0.000207788	0.0022968	0.0011484	0	0.0022968	0.0011484	0
165	p,p'-DDE	0.00576	0.00576	0.00576	Black beans	0.0814	0.000468864	0.000468864	0.000468864	7.23221e-06	7.23221e-06	7.23221e-06	p,p'-DDE	0.00768	0.00768	0.00768	Black beans	0.0814	0.000625152	0.000625152	0.000625152	9.64294e-06	9.64294e-06	9.64294e-06	p,p'-DDE	0.34	6.483e-05	27.676	2.34246e-06	3.08744	3.08744	3.08744	4.11658	4.11658	4.11658
166	p,p'-DDE	0.03728	0.02978	0.02228	Chili pepper	0.0027	0.000100656	8.0406e-05	6.0156e-05	1.55261e-06	1.24026e-06	9.27904e-07	p,p'-DDE	0.12135	0.12135	0.12135	Chili pepper	0.0027	0.000327645	0.000327645	0.000327645	5.05391e-06	5.05391e-06	5.05391e-06	p,p'-DDE	0.34	6.483e-05	0.918	7.06209e-05	0.0219852	0.0175622	0.0131392	0.0715639	0.0715639	0.0715639
167	p,p'-DDE	0.0182	0.0091	0	Cocoa	0.0007	1.274e-05	6.37e-06	0	1.96514e-07	9.8257e-08	0	p,p'-DDE	0.0182	0.0091	0	Cocoa	0.0007	1.274e-05	6.37e-06	0	1.96514e-07	9.8257e-08	0	p,p'-DDE	0.34	6.483e-05	0.238	0.000272395	0.00072143	0.000360715	0	0.00072143	0.000360715	0
168	p,p'-DDE	0.01312	0.0128	0.01248	Coffee	6.5e-05	8.528e-07	8.32e-07	8.112e-07	1.31544e-08	1.28336e-08	1.25127e-08	p,p'-DDE	0.019	0.018315	0.018315	Coffee	6.5e-05	1.235e-06	1.19047e-06	1.19047e-06	1.90498e-08	1.8363e-08	1.8363e-08	p,p'-DDE	0.34	6.483e-05	0.0221	0.00293348	4.48423e-06	4.37485e-06	4.26548e-06	6.49392e-06	6.2598e-06	6.2598e-06
169	p,p'-DDE	0.00583333	0.00558667	0.00534	Cowpea	0.0016	9.33333e-06	8.93867e-06	8.544e-06	1.43966e-07	1.37879e-07	1.31791e-07	p,p'-DDE	0.00696	0.00696	0.00696	Cowpea	0.0016	1.1136e-05	1.1136e-05	1.1136e-05	1.71772e-07	1.71772e-07	1.71772e-07	p,p'-DDE	0.34	6.483e-05	0.544	0.000119173	0.00120805	0.00115696	0.00110588	0.00144137	0.00144137	0.00144137
170	p,p'-DDE	0.0079	0.00395	0	Egusi seeds	0.0014	1.106e-05	5.53e-06	0	1.706e-07	8.53e-08	0	p,p'-DDE	0.0079	0.00395	0	Egusi seeds	0.0014	1.106e-05	5.53e-06	0	1.706e-07	8.53e-08	0	p,p'-DDE	0.34	6.483e-05	0.476	0.000136197	0.00125259	0.000626297	0	0.00125259	0.000626297	0
171	p,p'-DDE	0.00527333	0.00468667	0.0041	Groundnuts	0.0364	0.000191949	0.000170595	0.00014924	2.96081e-06	2.63142e-06	2.30202e-06	p,p'-DDE	0.00717	0.00717	0.00717	Groundnuts	0.0364	0.000260988	0.000260988	0.000260988	4.02573e-06	4.02573e-06	4.02573e-06	p,p'-DDE	0.34	6.483e-05	12.376	5.23836e-06	0.565217	0.502335	0.439454	0.768509	0.768509	0.768509
172	p,p'-DDE	0.00506667	0.00494333	0.00482	Kidney beans	0.0814	0.000412427	0.000402387	0.000392348	6.36166e-06	6.20681e-06	6.05195e-06	p,p'-DDE	0.00699	0.00699	0.00699	Kidney beans	0.0814	0.000568986	0.000568986	0.000568986	8.77658e-06	8.77658e-06	8.77658e-06	p,p'-DDE	0.34	6.483e-05	27.676	2.34246e-06	2.7158	2.64969	2.58358	3.74673	3.74673	3.74673
173	p,p'-DDE	0.00919747	0.00846413	0.0077308	Maize	0.3849	0.0035401	0.00325784	0.00297558	5.4606e-05	5.02521e-05	4.58983e-05	p,p'-DDE	0.02898	0.02898	0.02898	Maize	0.3849	0.0111544	0.0111544	0.0111544	0.000172056	0.000172056	0.000172056	p,p'-DDE	0.34	6.483e-05	130.866	4.95392e-07	110.228	101.439	92.6504	347.313	347.313	347.313
174	p,p'-DDE	0.0075	0.00375	0	Soybeans	0.001	7.5e-06	3.75e-06	0	1.15687e-07	5.78436e-08	0	p,p'-DDE	0.0075	0.00375	0	Soybeans	0.001	7.5e-06	3.75e-06	0	1.15687e-07	5.78436e-08	0	p,p'-DDE	0.34	6.483e-05	0.34	0.000190676	0.00060672	0.00030336	0	0.00060672	0.00030336	0
175	p,p'-DDE	0.00946	0.00582	0.00218	White pepper	0.0013	1.2298e-05	7.566e-06	2.834e-06	1.89696e-07	1.16705e-07	4.37143e-08	p,p'-DDE	0.01557	0.01557	0.01557	White pepper	0.0013	2.0241e-05	2.0241e-05	2.0241e-05	3.12217e-07	3.12217e-07	3.12217e-07	p,p'-DDE	0.34	6.483e-05	0.442	0.000146674	0.00129332	0.000795677	0.000298037	0.00212864	0.00212864	0.00212864
176	p,p'-DDT	0.0626	0.06235	0.0621	Black beans	0.0814	0.00509564	0.00507529	0.00505494	7.86e-05	7.82861e-05	7.79722e-05	p,p'-DDT	0.13023	0.13023	0.13023	Black beans	0.0814	0.0106007	0.0106007	0.0106007	0.000163516	0.000163516	0.000163516	p,p'-DDT	0.34	6.483e-05	27.676	2.34246e-06	33.5544	33.4204	33.2864	69.805	69.805	69.805
177	p,p'-DDT	0.03585	0.03585	0.03585	Chili pepper	0.0027	9.6795e-05	9.6795e-05	9.6795e-05	1.49306e-06	1.49306e-06	1.49306e-06	p,p'-DDT	0.0831	0.0831	0.0831	Chili pepper	0.0027	0.00022437	0.00022437	0.00022437	3.4609e-06	3.4609e-06	3.4609e-06	p,p'-DDT	0.34	6.483e-05	0.918	7.06209e-05	0.0211419	0.0211419	0.0211419	0.0490067	0.0490067	0.0490067
178	p,p'-DDT	0.0382933	0.0378167	0.03734	Cocoa	0.0007	2.68053e-05	2.64717e-05	2.6138e-05	4.13471e-07	4.08324e-07	4.03178e-07	p,p'-DDT	0.06051	0.06051	0.06051	Cocoa	0.0007	4.2357e-05	4.2357e-05	4.2357e-05	6.53355e-07	6.53355e-07	6.53355e-07	p,p'-DDT	0.34	6.483e-05	0.238	0.000272395	0.00151791	0.00149902	0.00148012	0.00239856	0.00239856	0.00239856
179	p,p'-DDT	0.0596	0.0298	0	Coffee	6.5e-05	3.874e-06	1.937e-06	0	5.97563e-08	2.98781e-08	0	p,p'-DDT	0.0596	0.0298	0	Coffee	6.5e-05	3.874e-06	1.937e-06	0	5.97563e-08	2.98781e-08	0	p,p'-DDT	0.34	6.483e-05	0.0221	0.00293348	2.03704e-05	1.01852e-05	0	2.03704e-05	1.01852e-05	0
180	p,p'-DDT	0.04384	0.04359	0.04334	Cowpea	0.0016	7.0144e-05	6.9744e-05	6.9344e-05	1.08197e-06	1.0758e-06	1.06963e-06	p,p'-DDT	0.08436	0.08436	0.08436	Cowpea	0.0016	0.000134976	0.000134976	0.000134976	2.082e-06	2.082e-06	2.082e-06	p,p'-DDT	0.34	6.483e-05	0.544	0.000119173	0.00907899	0.00902721	0.00897544	0.0174704	0.0174704	0.0174704
181	p,p'-DDT	0.0680733	0.0668467	0.06562	Egusi seeds	0.0014	9.53027e-05	9.35853e-05	9.1868e-05	1.47004e-06	1.44355e-06	1.41706e-06	p,p'-DDT	0.09339	0.09339	0.09339	Egusi seeds	0.0014	0.000130746	0.000130746	0.000130746	2.01675e-06	2.01675e-06	2.01675e-06	p,p'-DDT	0.34	6.483e-05	0.476	0.000136197	0.0107934	0.0105989	0.0104045	0.0148076	0.0148076	0.0148076
182	p,p'-DDT	0.0524333	0.0516867	0.05094	Groundnuts	0.0364	0.00190857	0.00188139	0.00185422	2.94397e-05	2.90204e-05	2.86012e-05	p,p'-DDT	0.07698	0.07698	0.07698	Groundnuts	0.0364	0.00280207	0.00280207	0.00280207	4.32218e-05	4.32218e-05	4.32218e-05	p,p'-DDT	0.34	6.483e-05	12.376	5.23836e-06	5.62001	5.53998	5.45995	8.25102	8.25102	8.25102
183	p,p'-DDT	0.04918	0.04843	0.04768	Kidney beans	0.0814	0.00400325	0.0039422	0.00388115	6.175e-05	6.08083e-05	5.98666e-05	p,p'-DDT	0.10728	0.10728	0.10728	Kidney beans	0.0814	0.00873259	0.00873259	0.00873259	0.0001347	0.0001347	0.0001347	p,p'-DDT	0.34	6.483e-05	27.676	2.34246e-06	26.3611	25.9591	25.5571	57.5035	57.5035	57.5035
184	p,p'-DDT	0.0444156	0.0398189	0.0352223	Maize	0.3849	0.0170956	0.0153263	0.0135571	0.000263698	0.000236408	0.000209117	p,p'-DDT	0.0826734	0.0826734	0.0826734	Maize	0.3849	0.031821	0.031821	0.031821	0.000490837	0.000490837	0.000490837	p,p'-DDT	0.34	6.483e-05	130.866	4.95392e-07	532.302	477.213	422.124	990.805	990.805	990.805
185	p,p'-DDT	0.0521267	0.0493533	0.04658	Soybeans	0.001	5.21267e-05	4.93533e-05	4.658e-05	8.04052e-07	7.61273e-07	7.18495e-07	p,p'-DDT	0.06249	0.06249	0.06249	Soybeans	0.001	6.249e-05	6.249e-05	6.249e-05	9.63906e-07	9.63906e-07	9.63906e-07	p,p'-DDT	0.34	6.483e-05	0.34	0.000190676	0.00421684	0.00399249	0.00376813	0.00505519	0.00505519	0.00505519
186	p,p'-DDT	0.0185867	0.0183633	0.01814	White pepper	0.0013	2.41627e-05	2.38723e-05	2.3582e-05	3.72708e-07	3.6823e-07	3.63751e-07	p,p'-DDT	0.04356	0.04356	0.04356	White pepper	0.0013	5.6628e-05	5.6628e-05	5.6628e-05	8.73484e-07	8.73484e-07	8.73484e-07	p,p'-DDT	0.34	6.483e-05	0.442	0.000146674	0.00254106	0.00251053	0.00248	0.00595527	0.00595527	0.00595527
187	ƩDDT	0.0794	0.0794	0.0794	Black beans	0.0814	0.00646316	0.00646316	0.00646316	9.9694e-05	9.9694e-05	9.9694e-05	ƩDDT	0.14466	0.14466	0.14466	Black beans	0.0814	0.0117753	0.0117753	0.0117753	0.000181634	0.000181634	0.000181634	ƩDDT	NA	6.483e-05	NA	NA	NA	NA	NA	NA	NA	NA
188	ƩDDT	0.100398	0.100398	0.100398	Chili pepper	0.0027	0.000271075	0.000271075	0.000271075	4.18131e-06	4.18131e-06	4.18131e-06	ƩDDT	0.304206	0.304206	0.304206	Chili pepper	0.0027	0.000821356	0.000821356	0.000821356	1.26694e-05	1.26694e-05	1.26694e-05	ƩDDT	NA	6.483e-05	NA	NA	NA	NA	NA	NA	NA	NA
189	ƩDDT	0.04676	0.04656	0.04636	Cocoa	0.0007	3.2732e-05	3.2592e-05	3.2452e-05	5.0489e-07	5.0273e-07	5.00571e-07	ƩDDT	0.07326	0.07326	0.07326	Cocoa	0.0007	5.1282e-05	5.1282e-05	5.1282e-05	7.91023e-07	7.91023e-07	7.91023e-07	ƩDDT	NA	6.483e-05	NA	NA	NA	NA	NA	NA	NA	NA
190	ƩDDT	0.01428	0.01428	0.01428	Coffee	6.5e-05	9.282e-07	9.282e-07	9.282e-07	1.43174e-08	1.43174e-08	1.43174e-08	ƩDDT	0.0189	0.01899	0.01899	Coffee	6.5e-05	1.2285e-06	1.23435e-06	1.23435e-06	1.89496e-08	1.90398e-08	1.90398e-08	ƩDDT	NA	6.483e-05	NA	NA	NA	NA	NA	NA	NA	NA
191	ƩDDT	0.0568	0.0568	0.0568	Cowpea	0.0016	9.088e-05	9.088e-05	9.088e-05	1.40182e-06	1.40182e-06	1.40182e-06	ƩDDT	0.10071	0.10071	0.10071	Cowpea	0.0016	0.000161136	0.000161136	0.000161136	2.48552e-06	2.48552e-06	2.48552e-06	ƩDDT	NA	6.483e-05	NA	NA	NA	NA	NA	NA	NA	NA
192	ƩDDT	0.0766333	0.0761067	0.07558	Egusi seeds	0.0014	0.000107287	0.000106549	0.000105812	1.65489e-06	1.64352e-06	1.63215e-06	ƩDDT	0.10086	0.10086	0.10086	Egusi seeds	0.0014	0.000141204	0.000141204	0.000141204	2.17807e-06	2.17807e-06	2.17807e-06	ƩDDT	NA	6.483e-05	NA	NA	NA	NA	NA	NA	NA	NA
193	ƩDDT	0.0689133	0.0687667	0.06862	Groundnuts	0.0364	0.00250845	0.00250311	0.00249777	3.86927e-05	3.86103e-05	3.8528e-05	ƩDDT	0.09768	0.09768	0.09768	Groundnuts	0.0364	0.00355555	0.00355555	0.00355555	5.48442e-05	5.48442e-05	5.48442e-05	ƩDDT	NA	6.483e-05	NA	NA	NA	NA	NA	NA	NA	NA
194	ƩDDT	0.06184	0.06184	0.06184	Kidney beans	0.0814	0.00503378	0.00503378	0.00503378	7.76458e-05	7.76458e-05	7.76458e-05	ƩDDT	0.12081	0.12081	0.12081	Kidney beans	0.0814	0.00983393	0.00983393	0.00983393	0.000151688	0.000151688	0.000151688	ƩDDT	NA	6.483e-05	NA	NA	NA	NA	NA	NA	NA	NA
195	ƩDDT	0.05379	0.05379	0.05379	Maize	0.3849	0.0207038	0.0207038	0.0207038	0.000319355	0.000319355	0.000319355	ƩDDT	0.106439	0.106439	0.106439	Maize	0.3849	0.0409682	0.0409682	0.0409682	0.000631933	0.000631933	0.000631933	ƩDDT	NA	6.483e-05	NA	NA	NA	NA	NA	NA	NA	NA
196	ƩDDT	0.04818	0.04768	0.04718	Soybeans	0.001	4.818e-05	4.768e-05	4.718e-05	7.43174e-07	7.35462e-07	7.27749e-07	ƩDDT	0.06249	0.06249	0.06249	Soybeans	0.001	6.249e-05	6.249e-05	6.249e-05	9.63906e-07	9.63906e-07	9.63906e-07	ƩDDT	NA	6.483e-05	NA	NA	NA	NA	NA	NA	NA	NA
197	ƩDDT	0.0408867	0.0406633	0.04044	White pepper	0.0013	5.31527e-05	5.28623e-05	5.2572e-05	8.19878e-07	8.15399e-07	8.10921e-07	ƩDDT	0.07146	0.07146	0.07146	White pepper	0.0013	9.2898e-05	9.2898e-05	9.2898e-05	1.43295e-06	1.43295e-06	1.43295e-06	ƩDDT	NA	6.483e-05	NA	NA	NA	NA	NA	NA	NA	NA
198	Ʃdieldrin	0.0428733	0.0427867	0.0427	Black beans	0.0814	0.00348989	0.00348283	0.00347578	5.38314e-05	5.37226e-05	5.36138e-05	Ʃdieldrin	0.15192	0.15192	0.15192	Black beans	0.0814	0.0123663	0.0123663	0.0123663	0.000190749	0.000190749	0.000190749	Ʃdieldrin	NA	6.483e-05	NA	NA	NA	NA	NA	NA	NA	NA
199	Ʃdieldrin	0.110663	0.110257	0.10985	Chili pepper	0.0027	0.000298791	0.000297693	0.000296595	4.60884e-06	4.5919e-06	4.57497e-06	Ʃdieldrin	0.3174	0.3174	0.3174	Chili pepper	0.0027	0.00085698	0.00085698	0.00085698	1.32189e-05	1.32189e-05	1.32189e-05	Ʃdieldrin	NA	6.483e-05	NA	NA	NA	NA	NA	NA	NA	NA
200	Ʃdieldrin	0.02782	0.01592	0.00402	Cocoa	0.0007	1.9474e-05	1.1144e-05	2.814e-06	3.00386e-07	1.71896e-07	4.34058e-08	Ʃdieldrin	0.03594	0.027015	0.01809	Cocoa	0.0007	2.5158e-05	1.89105e-05	1.2663e-05	3.88061e-07	2.91694e-07	1.95326e-07	Ʃdieldrin	NA	6.483e-05	NA	NA	NA	NA	NA	NA	NA	NA
201	Ʃdieldrin	0.00884	0.008755	0.00867	Coffee	6.5e-05	5.746e-07	5.69075e-07	5.6355e-07	8.86318e-09	8.77796e-09	8.69273e-09	Ʃdieldrin	0.02685	0.02334	0.02334	Coffee	6.5e-05	1.74525e-06	1.5171e-06	1.5171e-06	2.69204e-08	2.34012e-08	2.34012e-08	Ʃdieldrin	NA	6.483e-05	NA	NA	NA	NA	NA	NA	NA	NA
202	Ʃdieldrin	0.0235	0.0235	0.0235	Cowpea	0.0016	3.76e-05	3.76e-05	3.76e-05	5.79978e-07	5.79978e-07	5.79978e-07	Ʃdieldrin	0.07995	0.07995	0.07995	Cowpea	0.0016	0.00012792	0.00012792	0.00012792	1.97316e-06	1.97316e-06	1.97316e-06	Ʃdieldrin	NA	6.483e-05	NA	NA	NA	NA	NA	NA	NA	NA
203	Ʃdieldrin	0.028394	0.028394	0.028394	Egusi seeds	0.0014	3.97516e-05	3.97516e-05	3.97516e-05	6.13167e-07	6.13167e-07	6.13167e-07	Ʃdieldrin	0.051924	0.051924	0.051924	Egusi seeds	0.0014	7.26936e-05	7.26936e-05	7.26936e-05	1.1213e-06	1.1213e-06	1.1213e-06	Ʃdieldrin	NA	6.483e-05	NA	NA	NA	NA	NA	NA	NA	NA
204	Ʃdieldrin	0.02224	0.02224	0.02224	Groundnuts	0.0364	0.000809536	0.000809536	0.000809536	1.24871e-05	1.24871e-05	1.24871e-05	Ʃdieldrin	0.04017	0.04017	0.04017	Groundnuts	0.0364	0.00146219	0.00146219	0.00146219	2.25542e-05	2.25542e-05	2.25542e-05	Ʃdieldrin	NA	6.483e-05	NA	NA	NA	NA	NA	NA	NA	NA
205	Ʃdieldrin	0.03168	0.03168	0.03168	Kidney beans	0.0814	0.00257875	0.00257875	0.00257875	3.97771e-05	3.97771e-05	3.97771e-05	Ʃdieldrin	0.11583	0.11583	0.11583	Kidney beans	0.0814	0.00942856	0.00942856	0.00942856	0.000145435	0.000145435	0.000145435	Ʃdieldrin	NA	6.483e-05	NA	NA	NA	NA	NA	NA	NA	NA
206	Ʃdieldrin	0.0486523	0.0486523	0.0486523	Maize	0.3849	0.0187263	0.0187263	0.0187263	0.000288852	0.000288852	0.000288852	Ʃdieldrin	0.19734	0.19734	0.19734	Maize	0.3849	0.0759562	0.0759562	0.0759562	0.00117162	0.00117162	0.00117162	Ʃdieldrin	NA	6.483e-05	NA	NA	NA	NA	NA	NA	NA	NA
207	Ʃdieldrin	0.0077	0.00714	0.00658	Soybeans	0.001	7.7e-06	7.14e-06	6.58e-06	1.18772e-07	1.10134e-07	1.01496e-07	Ʃdieldrin	0.01431	0.01431	0.01431	Soybeans	0.001	1.431e-05	1.431e-05	1.431e-05	2.20731e-07	2.20731e-07	2.20731e-07	Ʃdieldrin	NA	6.483e-05	NA	NA	NA	NA	NA	NA	NA	NA
208	Ʃdieldrin	0.02926	0.02926	0.02926	White pepper	0.0013	3.8038e-05	3.8038e-05	3.8038e-05	5.86735e-07	5.86735e-07	5.86735e-07	Ʃdieldrin	0.041448	0.041448	0.041448	White pepper	0.0013	5.38824e-05	5.38824e-05	5.38824e-05	8.31134e-07	8.31134e-07	8.31134e-07	Ʃdieldrin	NA	6.483e-05	NA	NA	NA	NA	NA	NA	NA	NA
209	ƩEndosulfan	0.00654	0.00486	0.00318	Black beans	0.0814	0.000532356	0.000395604	0.000258852	8.21157e-06	6.10217e-06	3.99278e-06	ƩEndosulfan	0.00885	0.00885	0.00885	Black beans	0.0814	0.00072039	0.00072039	0.00072039	1.1112e-05	1.1112e-05	1.1112e-05	ƩEndosulfan	NA	6.483e-05	NA	NA	NA	NA	NA	NA	NA	NA
210	ƩEndosulfan	0.0369367	0.0360033	0.03507	Chili pepper	0.0027	9.9729e-05	9.7209e-05	9.4689e-05	1.53832e-06	1.49944e-06	1.46057e-06	ƩEndosulfan	0.11466	0.11466	0.11466	Chili pepper	0.0027	0.000309582	0.000309582	0.000309582	4.77529e-06	4.77529e-06	4.77529e-06	ƩEndosulfan	NA	6.483e-05	NA	NA	NA	NA	NA	NA	NA	NA
211	ƩEndosulfan	0.0342867	0.0171433	0	Cocoa	0.0007	2.40007e-05	1.20003e-05	0	3.70209e-07	1.85105e-07	0	ƩEndosulfan	0.0353	0.01765	0	Cocoa	0.0007	2.471e-05	1.2355e-05	0	3.81151e-07	1.90575e-07	0	ƩEndosulfan	NA	6.483e-05	NA	NA	NA	NA	NA	NA	NA	NA
212	ƩEndosulfan	0.03204	0.03129	0.03054	Coffee	6.5e-05	2.0826e-06	2.03385e-06	1.9851e-06	3.2124e-08	3.1372e-08	3.06201e-08	ƩEndosulfan	0.0504	0.0504	0.0504	Coffee	6.5e-05	3.276e-06	3.276e-06	3.276e-06	5.05322e-08	5.05322e-08	5.05322e-08	ƩEndosulfan	NA	6.483e-05	NA	NA	NA	NA	NA	NA	NA	NA
213	ƩEndosulfan	0.00580667	0.00375333	0.0017	Cowpea	0.0016	9.29067e-06	6.00533e-06	2.72e-06	1.43308e-07	9.2632e-08	4.19559e-08	ƩEndosulfan	0.0066	0.0066	0.0066	Cowpea	0.0016	1.056e-05	1.056e-05	1.056e-05	1.62888e-07	1.62888e-07	1.62888e-07	ƩEndosulfan	NA	6.483e-05	NA	NA	NA	NA	NA	NA	NA	NA
214	ƩEndosulfan	0.0148933	0.00983667	0.00478	Egusi seeds	0.0014	2.08507e-05	1.37713e-05	6.692e-06	3.21621e-07	2.12422e-07	1.03224e-07	ƩEndosulfan	0.0273	0.02499	0.02499	Egusi seeds	0.0014	3.822e-05	3.4986e-05	3.4986e-05	5.89542e-07	5.39658e-07	5.39658e-07	ƩEndosulfan	NA	6.483e-05	NA	NA	NA	NA	NA	NA	NA	NA
215	ƩEndosulfan	0.0118	0.00634	0.00088	Groundnuts	0.0364	0.00042952	0.000230776	3.2032e-05	6.62533e-06	3.55971e-06	4.94092e-07	ƩEndosulfan	0.01215	0.008055	0.00396	Groundnuts	0.0364	0.00044226	0.000293202	0.000144144	6.82184e-06	4.52263e-06	2.22342e-06	ƩEndosulfan	NA	6.483e-05	NA	NA	NA	NA	NA	NA	NA	NA
216	ƩEndosulfan	0.00653333	0.00522667	0.00392	Kidney beans	0.0814	0.000531813	0.000425451	0.000319088	8.2032e-06	6.56256e-06	4.92192e-06	ƩEndosulfan	0.00807	0.00807	0.00807	Kidney beans	0.0814	0.000656898	0.000656898	0.000656898	1.01326e-05	1.01326e-05	1.01326e-05	ƩEndosulfan	NA	6.483e-05	NA	NA	NA	NA	NA	NA	NA	NA
217	ƩEndosulfan	0.0430516	0.0407816	0.0385116	Maize	0.3849	0.0165706	0.0156968	0.0148231	0.0002556	0.000242123	0.000228646	ƩEndosulfan	0.089371	0.089371	0.089371	Maize	0.3849	0.0343989	0.0343989	0.0343989	0.000530601	0.000530601	0.000530601	ƩEndosulfan	NA	6.483e-05	NA	NA	NA	NA	NA	NA	NA	NA
218	ƩEndosulfan	0.00709333	0.00427667	0.00146	Soybeans	0.001	7.09333e-06	4.27667e-06	1.46e-06	1.09414e-07	6.59674e-08	2.25204e-08	ƩEndosulfan	0.01005	0.01005	0.01005	Soybeans	0.001	1.005e-05	1.005e-05	1.005e-05	1.55021e-07	1.55021e-07	1.55021e-07	ƩEndosulfan	NA	6.483e-05	NA	NA	NA	NA	NA	NA	NA	NA
219	ƩEndosulfan	0.0224733	0.0222867	0.0221	White pepper	0.0013	2.92153e-05	2.89727e-05	2.873e-05	4.50645e-07	4.46902e-07	4.43159e-07	ƩEndosulfan	0.05433	0.05433	0.05433	White pepper	0.0013	7.0629e-05	7.0629e-05	7.0629e-05	1.08945e-06	1.08945e-06	1.08945e-06	ƩEndosulfan	NA	6.483e-05	NA	NA	NA	NA	NA	NA	NA	NA
220	α-endosulfan	0.00637333	0.00450667	0.00264	Black beans	0.0814	0.000518789	0.000366843	0.000214896	8.0023e-06	5.65853e-06	3.31476e-06	α-endosulfan	0.00885	0.00885	0.00885	Black beans	0.0814	0.00072039	0.00072039	0.00072039	1.1112e-05	1.1112e-05	1.1112e-05	α-endosulfan	NA	6.483e-05	NA	NA	NA	NA	NA	NA	NA	NA
221	α-endosulfan	0.0369367	0.0360033	0.03507	Chili pepper	0.0027	9.9729e-05	9.7209e-05	9.4689e-05	1.53832e-06	1.49944e-06	1.46057e-06	α-endosulfan	0.11466	0.11466	0.11466	Chili pepper	0.0027	0.000309582	0.000309582	0.000309582	4.77529e-06	4.77529e-06	4.77529e-06	α-endosulfan	NA	6.483e-05	NA	NA	NA	NA	NA	NA	NA	NA
222	α-endosulfan	0.0353	0.01765	0	Cocoa	0.0007	2.471e-05	1.2355e-05	0	3.81151e-07	1.90575e-07	0	α-endosulfan	0.0353	0.01765	0	Cocoa	0.0007	2.471e-05	1.2355e-05	0	3.81151e-07	1.90575e-07	0	α-endosulfan	NA	6.483e-05	NA	NA	NA	NA	NA	NA	NA	NA
223	α-endosulfan	0.02642	0.02554	0.02466	Coffee	6.5e-05	1.7173e-06	1.6601e-06	1.6029e-06	2.64893e-08	2.5607e-08	2.47247e-08	α-endosulfan	0.0438	0.04446	0.04446	Coffee	6.5e-05	2.847e-06	2.8899e-06	2.8899e-06	4.39149e-08	4.45766e-08	4.45766e-08	α-endosulfan	NA	6.483e-05	NA	NA	NA	NA	NA	NA	NA	NA
224	α-endosulfan	0.00580667	0.00375333	0.0017	Cowpea	0.0016	9.29067e-06	6.00533e-06	2.72e-06	1.43308e-07	9.2632e-08	4.19559e-08	α-endosulfan	0.0066	0.0066	0.0066	Cowpea	0.0016	1.056e-05	1.056e-05	1.056e-05	1.62888e-07	1.62888e-07	1.62888e-07	α-endosulfan	NA	6.483e-05	NA	NA	NA	NA	NA	NA	NA	NA
225	α-endosulfan	0.0154	0.0098	0.0042	Egusi seeds	0.0014	2.156e-05	1.372e-05	5.88e-06	3.32562e-07	2.1163e-07	9.06988e-08	α-endosulfan	0.0273	0.0231	0.0189	Egusi seeds	0.0014	3.822e-05	3.234e-05	2.646e-05	5.89542e-07	4.98843e-07	4.08144e-07	α-endosulfan	NA	6.483e-05	NA	NA	NA	NA	NA	NA	NA	NA
226	α-endosulfan	0.0118	0.00634	0.00088	Groundnuts	0.0364	0.00042952	0.000230776	3.2032e-05	6.62533e-06	3.55971e-06	4.94092e-07	α-endosulfan	0.01215	0.008055	0.00396	Groundnuts	0.0364	0.00044226	0.000293202	0.000144144	6.82184e-06	4.52263e-06	2.22342e-06	α-endosulfan	NA	6.483e-05	NA	NA	NA	NA	NA	NA	NA	NA
227	α-endosulfan	0.00640667	0.00491333	0.00342	Kidney beans	0.0814	0.000521503	0.000399945	0.000278388	8.04416e-06	6.16914e-06	4.29412e-06	α-endosulfan	0.00807	0.00807	0.00807	Kidney beans	0.0814	0.000656898	0.000656898	0.000656898	1.01326e-05	1.01326e-05	1.01326e-05	α-endosulfan	NA	6.483e-05	NA	NA	NA	NA	NA	NA	NA	NA
228	α-endosulfan	0.0388677	0.035841	0.0328144	Maize	0.3849	0.0149602	0.0137952	0.0126302	0.00023076	0.000212791	0.000194821	α-endosulfan	0.080011	0.080011	0.080011	Maize	0.3849	0.0307962	0.0307962	0.0307962	0.00047503	0.00047503	0.00047503	α-endosulfan	NA	6.483e-05	NA	NA	NA	NA	NA	NA	NA	NA
229	α-endosulfan	0.00709333	0.00427667	0.00146	Soybeans	0.001	7.09333e-06	4.27667e-06	1.46e-06	1.09414e-07	6.59674e-08	2.25204e-08	α-endosulfan	0.01005	0.01005	0.01005	Soybeans	0.001	1.005e-05	1.005e-05	1.005e-05	1.55021e-07	1.55021e-07	1.55021e-07	α-endosulfan	NA	6.483e-05	NA	NA	NA	NA	NA	NA	NA	NA
230	α-endosulfan	0.0224733	0.0222867	0.0221	White pepper	0.0013	2.92153e-05	2.89727e-05	2.873e-05	4.50645e-07	4.46902e-07	4.43159e-07	α-endosulfan	0.05433	0.05433	0.05433	White pepper	0.0013	7.0629e-05	7.0629e-05	7.0629e-05	1.08945e-06	1.08945e-06	1.08945e-06	α-endosulfan	NA	6.483e-05	NA	NA	NA	NA	NA	NA	NA	NA
231	β-Endosulfan	0.0081	0.0081	0.0081	Black beans	0.0814	0.00065934	0.00065934	0.00065934	1.01703e-05	1.01703e-05	1.01703e-05	β-Endosulfan	0.0081	0.0081	0.0081	Black beans	0.0814	0.00065934	0.00065934	0.00065934	1.01703e-05	1.01703e-05	1.01703e-05	β-Endosulfan	NA	6.483e-05	NA	NA	NA	NA	NA	NA	NA	NA
232	β-Endosulfan	0.0201	0.01005	0	Cocoa	0.0007	1.407e-05	7.035e-06	0	2.17029e-07	1.08515e-07	0	β-Endosulfan	0.0201	0.01005	0	Cocoa	0.0007	1.407e-05	7.035e-06	0	2.17029e-07	1.08515e-07	0	β-Endosulfan	NA	6.483e-05	NA	NA	NA	NA	NA	NA	NA	NA
233	β-Endosulfan	0.01113	0.008505	0.00588	Coffee	6.5e-05	7.2345e-07	5.52825e-07	3.822e-07	1.11592e-08	8.5273e-09	5.89542e-09	β-Endosulfan	0.0243	0.022965	0.022965	Coffee	6.5e-05	1.5795e-06	1.49272e-06	1.49272e-06	2.43637e-08	2.30252e-08	2.30252e-08	β-Endosulfan	NA	6.483e-05	NA	NA	NA	NA	NA	NA	NA	NA
234	β-Endosulfan	0.0071	0.00355	0	Cowpea	0.0016	1.136e-05	5.68e-06	0	1.75228e-07	8.76138e-08	0	β-Endosulfan	0.0071	0.00355	0	Cowpea	0.0016	1.136e-05	5.68e-06	0	1.75228e-07	8.76138e-08	0	β-Endosulfan	NA	6.483e-05	NA	NA	NA	NA	NA	NA	NA	NA
235	β-Endosulfan	0.0082	0.006275	0.00435	Egusi seeds	0.0014	1.148e-05	8.785e-06	6.09e-06	1.77079e-07	1.35508e-07	9.3938e-08	β-Endosulfan	0.00865	0.0084575	0.008265	Egusi seeds	0.0014	1.211e-05	1.18405e-05	1.1571e-05	1.86796e-07	1.82639e-07	1.78482e-07	β-Endosulfan	NA	6.483e-05	NA	NA	NA	NA	NA	NA	NA	NA
236	β-Endosulfan	0.0028	0.0014	0	Groundnuts	0.0364	0.00010192	5.096e-05	0	1.57211e-06	7.86056e-07	0	β-Endosulfan	0.0028	0.0014	0	Groundnuts	0.0364	0.00010192	5.096e-05	0	1.57211e-06	7.86056e-07	0	β-Endosulfan	NA	6.483e-05	NA	NA	NA	NA	NA	NA	NA	NA
237	β-Endosulfan	0.00723333	0.00486667	0.0025	Kidney beans	0.0814	0.000588793	0.000396147	0.0002035	9.08211e-06	6.11055e-06	3.13898e-06	β-Endosulfan	0.00746	0.007105	0.00675	Kidney beans	0.0814	0.000607244	0.000578347	0.00054945	9.36671e-06	8.92098e-06	8.47524e-06	β-Endosulfan	NA	6.483e-05	NA	NA	NA	NA	NA	NA	NA	NA
238	β-Endosulfan	0.013194	0.0127012	0.0122083	Maize	0.3849	0.00507839	0.00488869	0.00469899	7.83339e-05	7.54078e-05	7.24817e-05	β-Endosulfan	0.03792	0.03792	0.03792	Maize	0.3849	0.0145954	0.0145954	0.0145954	0.000225134	0.000225134	0.000225134	β-Endosulfan	NA	6.483e-05	NA	NA	NA	NA	NA	NA	NA	NA
239	β-Endosulfan	0.008	0.004	0	Soybeans	0.001	8e-06	4e-06	0	1.234e-07	6.16998e-08	0	β-Endosulfan	0.008	0.004	0	Soybeans	0.001	8e-06	4e-06	0	1.234e-07	6.16998e-08	0	β-Endosulfan	NA	6.483e-05	NA	NA	NA	NA	NA	NA	NA	NA
240	β-Endosulfan	0.0238	0.0119	0	White pepper	0.0013	3.094e-05	1.547e-05	0	4.77248e-07	2.38624e-07	0	β-Endosulfan	0.0238	0.0119	0	White pepper	0.0013	3.094e-05	1.547e-05	0	4.77248e-07	2.38624e-07	0	β-Endosulfan	NA	6.483e-05	NA	NA	NA	NA	NA	NA	NA	NA
241	β-HCH	0.02764	0.02764	0.02764	Black beans	0.0814	0.0022499	0.0022499	0.0022499	3.47046e-05	3.47046e-05	3.47046e-05	β-HCH	0.05562	0.05562	0.05562	Black beans	0.0814	0.00452747	0.00452747	0.00452747	6.9836e-05	6.9836e-05	6.9836e-05	β-HCH	1.8	6.483e-05	146.52	4.42465e-07	78.4345	78.4345	78.4345	157.834	157.834	157.834
242	β-HCH	0.392243	0.389077	0.38591	Chili pepper	0.0027	0.00105906	0.00105051	0.00104196	1.63359e-05	1.6204e-05	1.60721e-05	β-HCH	1.08252	1.08252	1.08252	Chili pepper	0.0027	0.0029228	0.0029228	0.0029228	4.50841e-05	4.50841e-05	4.50841e-05	β-HCH	1.8	6.483e-05	4.86	1.33395e-05	1.22463	1.21474	1.20485	3.37974	3.37974	3.37974
243	β-HCH	0.03284	0.03284	0.03284	Cocoa	0.0007	2.2988e-05	2.2988e-05	2.2988e-05	3.54589e-07	3.54589e-07	3.54589e-07	β-HCH	0.07839	0.07839	0.07839	Cocoa	0.0007	5.4873e-05	5.4873e-05	5.4873e-05	8.46414e-07	8.46414e-07	8.46414e-07	β-HCH	1.8	6.483e-05	1.26	5.14524e-05	0.00689159	0.00689159	0.00689159	0.0164504	0.0164504	0.0164504
244	β-HCH	0.0168	0.0168	0.0168	Coffee	6.5e-05	1.092e-06	1.092e-06	1.092e-06	1.68441e-08	1.68441e-08	1.68441e-08	β-HCH	0.0309	0.03093	0.03093	Coffee	6.5e-05	2.0085e-06	2.01045e-06	2.01045e-06	3.0981e-08	3.10111e-08	3.10111e-08	β-HCH	1.8	6.483e-05	0.117	0.000554103	3.03988e-05	3.03988e-05	3.03988e-05	5.59121e-05	5.59664e-05	5.59664e-05
245	β-HCH	0.0962	0.0962	0.0962	Cowpea	0.0016	0.00015392	0.00015392	0.00015392	2.37421e-06	2.37421e-06	2.37421e-06	β-HCH	0.15531	0.15531	0.15531	Cowpea	0.0016	0.000248496	0.000248496	0.000248496	3.83304e-06	3.83304e-06	3.83304e-06	β-HCH	1.8	6.483e-05	2.88	2.25104e-05	0.105472	0.105472	0.105472	0.170279	0.170279	0.170279
246	β-HCH	0.04052	0.03002	0.01952	Egusi seeds	0.0014	5.6728e-05	4.2028e-05	2.7328e-05	8.75027e-07	6.4828e-07	4.21533e-07	β-HCH	0.05415	0.05415	0.05415	Egusi seeds	0.0014	7.581e-05	7.581e-05	7.581e-05	1.16937e-06	1.16937e-06	1.16937e-06	β-HCH	1.8	6.483e-05	2.52	2.57262e-05	0.0340131	0.0251992	0.0163854	0.0454543	0.0454543	0.0454543
247	β-HCH	0.01378	0.0099	0.00602	Groundnuts	0.0364	0.000501592	0.00036036	0.000219128	7.73704e-06	5.55854e-06	3.38004e-06	β-HCH	0.03204	0.03204	0.03204	Groundnuts	0.0364	0.00116626	0.00116626	0.00116626	1.79894e-05	1.79894e-05	1.79894e-05	β-HCH	1.8	6.483e-05	65.52	9.89469e-07	7.81938	5.6177	3.41601	18.1809	18.1809	18.1809
248	β-HCH	0.01988	0.01988	0.01988	Kidney beans	0.0814	0.00161823	0.00161823	0.00161823	2.49612e-05	2.49612e-05	2.49612e-05	β-HCH	0.04773	0.04773	0.04773	Kidney beans	0.0814	0.00388522	0.00388522	0.00388522	5.99294e-05	5.99294e-05	5.99294e-05	β-HCH	1.8	6.483e-05	146.52	4.42465e-07	56.4138	56.4138	56.4138	135.444	135.444	135.444
249	β-HCH	0.0151604	0.00887705	0.00259372	Maize	0.3849	0.00583523	0.00341678	0.000998323	9.00082e-05	5.27037e-05	1.53991e-05	β-HCH	0.0180497	0.0180497	0.0180497	Maize	0.3849	0.00694734	0.00694734	0.00694734	0.000107163	0.000107163	0.000107163	β-HCH	1.8	6.483e-05	692.82	9.35741e-08	961.893	563.229	164.566	1145.22	1145.22	1145.22
250	β-HCH	0.0579333	0.0574367	0.05694	Soybeans	0.001	5.79333e-05	5.74367e-05	5.694e-05	8.93619e-07	8.85958e-07	8.78297e-07	β-HCH	0.10428	0.10428	0.10428	Soybeans	0.001	0.00010428	0.00010428	0.00010428	1.60851e-06	1.60851e-06	1.60851e-06	β-HCH	1.8	6.483e-05	1.8	3.60167e-05	0.0248113	0.0245986	0.0243859	0.0446603	0.0446603	0.0446603
251	β-HCH	0.0160333	0.0125667	0.0091	White pepper	0.0013	2.08433e-05	1.63367e-05	1.183e-05	3.21508e-07	2.51992e-07	1.82477e-07	β-HCH	0.02388	0.02388	0.02388	White pepper	0.0013	3.1044e-05	3.1044e-05	3.1044e-05	4.78852e-07	4.78852e-07	4.78852e-07	β-HCH	1.8	6.483e-05	2.34	2.77051e-05	0.0116046	0.00909551	0.00658641	0.0172839	0.0172839	0.0172839
